# Supplementary material for: Exploring the potential of tick transcriptomes for virus screening: A data reuse approach for tick-borne virus surveillance
Source: PLoS Negl Trop Dis. 2025 Mar 6;19(3):e0012907. doi: 10.1371/journal.pntd.0012907 (PMC11922208; doi:10.1371/journal.pntd.0012907)
Supplement: S1 Appendix — Sample information is provided in S1 Table. (XLSX) [file pntd.0012907.s001.xlsx]

## Sheet: S1_Appendix
S1_Appendix: Sequences of virus contigs generated in the study. Sample information is provided in S2_Table .
Cell Lines
C1
>Culex pipiens pallens densovirus
AATGTGGGACCAAGGAGAAATCGAATCAAACAACACCATCAATATCATGAAAGCACTAAATAGAGTAGCTCTTGGAGTAACATGGATCAAAGGAGAAATCACATTCGAAGTATATTCAGTAACCAGACAACGCTTACTAACGGGAACGACAAACCAAACTACATGGGACTTTGAAACAAGTCAAAACATGTTCATCGCAGACGCAGACAGAGAACCAGAAAACTTCGGATTAGCATCAGCAGCAGCAACTGGTCCACTTGCTCAACAAACAACACAAACACTACTATTCAACAAAAACAACGACAGATACACAAAATATGAATTACCACAAAGAAATCAATATACAAGGGAAATCAACTTCCAAAAACTAACAAACAACTATATGTGGAGACCAACGGA…
C2
>Culex pipiens pallens densovirus
GCGGTTTTGAAGGCCCTCCTAACAGCCCAAGCGAAAATAACAGAGATGGAGTTGATGGAACGTGTATATCAACCGTGGAATTACACAGCAATTGTATTGTTAACGCACATTGCCCAAAACAAGGACCAAGCAATCAAACCAATAAGAGAAAGAAATCAACCGATACAACAGAATCAAGCGGATCCAAAAAAAATAAAAGCAGCAATAATCAACAAAATATACAAGAACAAGGCAGTTCCAGCATCACCGACACAGTCGATCTCGTCGACGGAGAGTTGGATGGATCAATTGGATCGAATCGAG
>Anopheles gambiae densonucleosis virus
GGATCAAAGGAGAAATCACATTCGAAGTATATTCAGTAACCAGACAACGCTTGCTAACGGGAACGACAAACCAAACTACATGGGACTTTGAAACAAGTCAAAACATGTTCATCGCAGACGCAGACAGAGAACCAGAAAACTTCGGATTAGCATCAGCAGCAGCAACTGGTCCACTTGCTCAACAAACAACACAAACACTACTATTCAACAAAAACAACGACAGATACACAAAATATGAATTACCACAAAGAAATCAATATACAAGGGAAATCAACTTCCAAAAACTAACAAACAACTATATGTGGAGACCAACGGACATCAACGAAGAAGCAAACTTTAGAAGACTGATCCCAATGTCGGAAGGAGTATATACAACATCAAACGCAAATAGTAAAGCGT…
C3
>Anopheles gambiae densonucleosis virus
CACAAACACTACTATTCAACAAAAACAACGACAGATACACAAAATATGAATTACCACAAAGAAATCAATATACAAGGGAAATCAACTTCCAAAAACTAACAAACAACTATATGTGGAGACCAACGGACATCAACGAAGAAGCAAACTTTAGAAGACTGATCCCAATGTCGGAAGGAGTATATACAACATCAAACGCAAATAGTAAAGCGTCGGAATTAACACAACAAAATTCAGTATGGGCTACATCGGGAAAAACAACACAAGGAACACTATTCAGAAACAGAACATCATATCCAAGAATGCATGTAGCACAACCACAAGTTCCAGATGAAACCGGATACATGAAGTTCAGATACCAAGTACGAATGAGCACAAAATTATACCTAGAATTTCATCTCT…
C4
>Anopheles gambiae densonucleosis virus
CTTGCTCAACAAACAACACAAACACTACTATTCAACAAAAACAACGACAGATACACAAAATATGAATTACCACAAAGAAATCAATATACAAGGGAAATCAACTTCCAAAAACTAACAAACAACTATATGTGGAGACCAACGGACATCAACGAAGAAGCAAACTTTAGAAGACTGATCCCAATGTCGGAAGGAGTATATACAACATCAAACGCAAATAGTAAAGCATCGGAATTAACACAACAAAATTCAGTATGGGCTACATCGGGAAAAACAACACAAGGAACACTATTCAGAAACAGAACATCATATCCAAGAATGCATGTAGCACAACCACAAGTTCCAGATGAAACCGGATACATGAAGTTCAGATACCAAGTACGAATGAGCACAAAATTATAC…
C5
>Culex pipiens pallens densovirus
CAGAAAACTTCAGATTAGCATCAGCAGCAGCAACTGGTCCACTTGCTCAACAAACAACACAAACACTACTATTCAACAAAAACAACGACAGATACACAAAATATGAATTACCACAAAGAAATCAATATACAAGGGAAATCAACTTCCAAAAACTAACAAACAACTATATGTGGAGACCAACGGACATCAACGAAGAAGCAAACTTTAGAAGACTGATCCCAATGTCGGAAGGAGTATATACAACAACAAACGCAAATAGTAAAGTGTCGGAATTAACACAAGAAAAATCAGTATGGACTACATCAGGAAAAACAACACAAGGAACACTATTCAGAAATAGAACATCATATCCAAGAATGCATGTAGCACAACCACAAGTTCCAGATGAAACCGGATACA…
>Culex pipiens pallens densovirus
CAAGGCACACACAGTGAATGAAAAGGCAATACAAATAAGCAACGAAGTGAAAGAAGAAGCAGAATCATGGCAGACAGCACTTCAATGGACCATGATGGAGAACAACGAGGAACAAAACGAAAACGAGGCGCAGAAGGATCAGGTGCAGGAATCGGAAAAGGAAATAGCAACTCCGTAAAAGAAGGATATGGACCAAATATGACCGAAATGATCCCAAGAAATATTATAAACAAAGGAAACCATACGGTACTTCATACAGTAAAGCAGCAAAAATACTTGGACTTCAATTTCGTATCGAATCAAAACCCATACATTATACCATATCAAACGGCAGGATTCTGGGCATCAATGTGGGACCAAGGAGAAATCGAATCAAACAACACCATCAATATCATGAAA…
>Culex pipiens pallens densovirus_Lcontig
CAAGGCACACACAGTGAATGAAAAGGCAATACAAATAAGCAACGAAGTGAAAGAAGAAGCAGAATCATGGCAGACAGCACTTCAATGGACCATGATGGAGAACAACGAGGAACAAAACGAAAACGAGGCGCAGAAGGATCAGGTGCAGGAATCGGAAAAGGAAATAGCAACTCCGTAAAAGAAGGATATGGACCAAATATGACCGAAATGATCCCAAGAAATATTATAAACAAAGGAAACCATACGGTACTTCATACAGTAAAGCAGCAAAAATACTTGGACTTCAATTTCGTATCGAATCAAAACCCATACATTATACCATATCAAACGGCAGGATTCTGGGCATCAATGTGGGACCAAGGAGAAATCGAATCAAACAACACCATCAATATCATGAAA…
C6
>Culex pipiens pallens densovirus
GATCAAAGGAGAAATCACATTCGAAGTATATTCAGTAACCAGACAACGCTTGCTAACGGGAACGACAAACCAAACTACATGGGACTTTGAAACAAGTCAAAACATGTTCATCGCAGACGCAGACAGAGAACCAGAAAACTTCGGATTAGCATCAGCAGCAGCAACTGGTCCACTTGCTCAACAAACAACACAAACACTACTATTCAACAAAAACAACGACAGATACACAAAATATGAATTACCACAAAGAAATCAATATACAAGGGAAATCAAATTCCAAAAACTAACAAACAACTATATGTGGAGACCAAC
C7
>Culex pipiens pallens densovirus
CGCAGAAGGAGCAGGTGCAGGAATCGGAAAAGGAAATAGCAACTCCGTAAAAGAAGGATATGGACCAAATATGACCGAAATGATCCCAAGAAATATTATGAACAAAGGAAATCATACGGATTCTGGGCATCAATGTGGGACCAAGAAGAAATCGGATCAAACAACACCATCAATATCATGAAAGCACTAAATAGAGTAGCTCTTGGAGTAACATGGATCAAAGGAGAAATCACATTCGAAGTATATTCAGTAACCAGACAACGCTTGCTAACGGGAACGACAAACCAAACTACATGGGACTTTGAAACAAGTCAAAACATGTTCATCGCAGACGCAGACAGAGAA
C8
>Culex pipiens pallens densovirus
AAGCGTTGTCTGGTTACTGAATATACTTCGAATGTGATTTCTCCTTTGATCCATGTTACTCCAAGAGCTACTCTATTTAGTGCTTTCATGATATTGATGGTGTTGTTTGATTCGATTTCTCCTTGGTCCCACATTGATGCCCAGAATCCTGCCGTTTGATATGGTATAATGTATGGGTTTTGATTCGATACGAAATTGAAGTCCAAGTATTTTTGCTGCTTTACTGTATGAAGTACCGTATGGTTTCCTTTGTTCATAATATTTCTTGGGATCATTTCGGTCATATTTGGTCCATATCCTTCTTTTACGGAGTTGCTATTTCCTTTTCCGATTCCTGCACCTGATCCTTCTGCGCCTCGTTTTCGTTTTGTTCCTCGTTGTTCTCCATCATGGTCCATT…
>Anopheles gambiae densonucleosis virus
ACGCTTACTAACGGGAACGACAAACCAAACTACATGGGACTTTGAAACAAGTCAAAACATGTTCATCGCAGACGCAGACAGAGAACCAGAAAACTTCAGATTAGCATCAGCAGCAGCAACTGGTCCACTTGCTCAACAAACAACACAAACACTACTATTCAACAAAAACAACGACAGATACACAAAATATGAATTACCACAAAGAAATCAATATACAAGGGAAATCAACTTCCAAAAACTAACAAACAACTATATGTGGAGACCAACGGACATCAACGAAGAAGCAAACTTTAGAAGACTGATCCCAATGTCGGAAGGAGTATATACAACATCAAACGCAAATAGTAAAGCGTCAGAATTAACACAACAAAATTCAGCATGGGCTACATCAGGAAAAAC…
C9
>Culex pipiens pallens densovirus
AAAATATGAATTACCACAAAGAAATCAATATACAAGGGAAATCAACTTCCAAAAACTAACAAACAACTATATGTGGAGACCAACGGACATCAACGAAGAAGAAAACTTTAGAAGACTGATCCCAATGTCGGAAGGAGTATATACAACAACAAACGCAAATAGTAAAGCGTCAGAATTAACACAACAAAATTCAGCATGGGCTACATCAGGAAAAACAACACAAGGAACACTATTCAGAAATAGAACATCATATCCAAGAATGCATGTAGCACAACCACAAGTTCCAGATGAAACCGGATACATGAAGTTCAGATACCAAGTACGAATGAGCACAAAATTATACCTAGAATTTCATCTCTACCCAGATTATGGATCAAGAACATACATTCTATGTTTGTT…
C10
>Culex pipiens pallens densovirus
CAACTCTCATTGAGCCAATACATATGGCCATAGTGTTTATAAAAAATTTCACAAAAATATATAATCTAATCGCAGAAGAAGACAAGGCACACACAGTGAATGAAAAGGCAATACAAATAAGCAACGAAGTGAAAGAAGAAGCAGAATCATGGCAGACAGCACTTCAATGGACCATGATGGAGAACAACGAGGAACAAAACGAAAACGAGGCGCAGAAGGATCAGGTGCAGGAATCGGAAAAGGAAATAGCAACTCCGTAAAAGAAGGATATGGACCAAATATGACCGAAATGATCCCAAGAAATATTATAAACAAAGGAAACCATACGGTACTTCATACAGTAAAGCAGCAAAAATACTTGGACTTCAATTTCGTATCGAATCAAAACCCATACATTAT…
>Anopheles gambiae densonucleosis virus
GAGAAATCGAATCAAACAACACCATCAATATCATGAAAGCACTAAATAGAGTAGCTCTTGGAGTAACATGGATCAAAGGAGAAATCACATTCGAAGTATATTCAGTAACCAGACAACGCTTACTAACGGGAACGACAAACCAAACTACATGGGACTTTGAAACAAGTCAAAACATGTTCATCGCAGACGCAGACAGAGAACCAGAAAACTTCGGATTAGCATCAGCAGCAGCAACTGGTCCACTTGCTCAACAAACAACACAAACACTACTATTCAACAAAAACAACGACAGATACACAAAATATGAATTACCACAAAGAAATCAATATACAAGGGAAATCAACTTCCAAAAACTAACAAACAACTATATGTGGAGACCAACGGACATCAACGAAGAAG…
C11
>Anopheles gambiae densonucleosis virus
CAACATCAAACGCAAATAGTAAAATGTCAGAATTAACACAACAAAATTCAGCATGGGCTACATCAGGAAAAACAACACAAGGAACACTATTCAGAAATAGAACATCATATCCAAGAATGCATGTAGCACAACCACAAGTTCCAGATGAAACCGGATACATGAAGTTCAGATACCAAGTACGAATGAGCACAAAATTATACCTAGAATTTCATCTCTACCCAGATTATGGATCATCAACAAACATGGAATATATGCAAAGACAAGTACTGGAATTACCAGAAGTCACTGCAAGAGGAGGAGTAGTAACATGTATGCCGTATGAAATCAAAACTTAAATATTTTAATCAACATGTATCAACTATAACACATATATAATCAATAAAG
C12
>Ixodes scapularis bunyavirus
GAAAAAGAAGTGAAATGCAGAGAAATGATCAAAACTAGACAACATACCTGGGTTTGACAGGCCACATACAGCTCAGAACGGAAAGATTGATGGCTGAGCAGGGGTTAAACTGGGAAGACCTGATAAAGAAAGACCTGCAGAACGATCCGCTTTATCATGACGGGCCGTTCACAGCAGGACCTGACCCAGGAACCCTGAACATTTTCAGATCGACATTAGAGTCCTTTAAGTCGAGCATTCAGAGACTCAAGGCAGGTCAAGCAGTCCAGCCGGCTATACTGAAGAGTCAACTCAATGCGCTAAGGGAAGCAAGGCACGAGCTGTATGCATCACTATTTCAAGATGAAAACAGCCTTGAGCAGGGGAGAACAGACGAACACCACCTTCCAAAAGTGCTCT…
>Ixodes scapularis bunyavirus
GAGGAGCTGCTCTGGAAAAGGTGAAAAGACTGTCTGAATGAACAAACCACTGAAAGGTGATGTGTCTGTTTTCTTGAAAACGTCAGTTTTTTTGATTTTAACAGCTTTTTGATCAAATCTGTGAGGGTTTTTTTGATTCAAACGGTGAAATTGAGGTATTTTCGTGCGGGGAATGTGCCCATGGTTCTGGGTTTGTCTTCTTATTTCTTTCACCGTCTCTTTCTGTGCCTTGCCTCTGCCTTGTCCTTAAGTATTGACTTCAGCCCTCTGGTGCCTATTATCATGGCCTTCGCCACAAGGAATAAAACTGCTGTTAGTATTATAACCATCAAAACTGTCATGATGATGCTTTTAATGCTCTCAAAACCCACACTGAACGGATTCCATCCACACATTATT…
>Ixodes scapularis iflavirus
AAACAAACTAAACGCAGCAGAGGGTACCGCTATCACAAGGATGACGTTTTGCGCAATTATTGGCATAGTTCTCAAGGACATGGCGGTGACAGTACGGCAGCCCTGTCTCATCGGTGTCGTCCCAATCCGGCTGAAGCCTCAATTCGGCTATTGCCTCAATTCGGTTAGAAGTTTGAATTCGGCTGGACGTTCCAGTTCGGCTACATCCTCAATTCGGCTAGAAGCTTCAATTCGGCTGGAAGTTTCAATTTGGCTGGACGCTTCAGTTTGGCTAAATCTTCAGTTCGGCTACAAGTTTCAATTCGGCTGCATGCTTCAGTTCGGCTAGATCCTTGCTTCAATTCGGCTGGACGTTCCAAGTTGATCAAGCTAGGCATCCAAGCATAAGGTGCCCCCAAT…
>Ixodes scapularis associated virus 1
GGGCGAGCAACCCAAGCCTCAATACGTCTACGTTACAAGTCCATCAACCCACCGTTGGAGAAACCTAACCGATCTCAACCTGGTTGGATCACGAGCCTGCAGAACCTGGCGGATCTGATCTCTAAAACCAGTCTCATCAAAAGCATAAAGGTACTGATACGACTCCAGGGTTTCAGCCGCTGTGGCCTCATCCAAGTGCCGCAAGATAAACCTATGCTTCGACTGGTAACAGGGTCGAACCCAGTTCTCCGCCATTTCAAATCCGCAAAACTCAATGTCCTGAACCACCTTGGGCTTAAGGACACAGTAGTGCCCGAGCCTCGCAAGGTAGTCCTCCAGTTGGTCAGGGACCTCCTGAACGGTGTCGTCCCCCATCGCATATGGCACGTGGTCCCATGG…
>Ixodes scapularis associated virus 3
TGGGCCGTCCGGGCTCCGCGGGTCCAACTCGCGGGGCTCGGACGTTCTGGCCGCCGTGTCCATTTCGCCGTGTAAGGCCGGCGACGTTTTGTGGACACGGGCCTTGGCACCGACCTTCCTCCCTGAGACGAGGCTTGGTGCCGAGGCCAAGCTCTGGGCCAGGTGGCGTCCGCGCAGCCTGGTCGTCGAGCTTGAGTCGACCTCGTGCTCTCCGGCTTTTGGCCTTTTGGCCTTTGGCTGGACGGCGGACGAGAGTGCGGCCCTGGTGACACACTCCATTTCCAACATCCAGCGGGTGGGTGCGTTCACTTCCTCAGCCTTTGGGCCCTTGGGCTCAAGGCTTACGCTTCGGCTTCCCGTCGATAGCGCTCGGAAGTGGTACGACACCAGCTCGCCGGC…
C13
>Ixodes scapularis bunyavirus
AAAGAATTAAGAAAAAGAAGTGAAATGCAGAGAAATGATCAAAACTAGACAACATACCTGGGTTTGACAGGCCACATACAGCTCAGAACGGAAAGATTGATGGCTGAGCAGGGGTTAAACTGGGAAGACCTGATAAAGAAAGACCTGCAGAACGATCCGCTTTATCATGACGGGCCGTTCACAGCAGGACCTGACCCAGGAACCCTGAACATTTTCAGATCGACATTAGAGTCCTTTAAGTCGAGCATTCAGAGACTCAAGGCAGGTCAAGCAGTCCAGCCGGCTATACTGAAGAGTCAACTCAATGCGCTAAGGGAAGCAAGGCACGAGCTGTATGCATCACTATTTCAAGATGAAAACAGCCTTGAGCAGGGGAGAACAGACGAACACCACCTTCCA…
>Ixodes scapularis bunyavirus
CAAGAGAATGGCTAGGACTAATCTCTTCATTTTTGTTGTAGTAGTAGTGAACGGTTGGTTATTGAATTCAGTGTCACATCAGTAAAACAAAAATGAAGAGGTTAGTCCTTGCCATTCTCTTGGCAGTACTATTTGCAGGACTGCAGTCGCCTCCTGTGATGGTGATAAGACCAGGGACAGTTCCAGGGGAGGAGGCCGGTGTTTCCAGATGGGGATGTGAGGAAAGAGTCTGTAGAGTGCAGTGTAACCATGTGTCAGGAGTGGTGACACGTTGGAACTCATCAGAGGTGGGCATAGGAGCTCCAATGAGATCTGCAGAGAAAATCTGTAGAACTCTGGAAAAGGAAAGAGAGAACCATGACAGCCAGAAAAGTGCAGAAGCAAAGAAATTGTTATGCC…
>Ixodes scapularis iflavirus
GGACGGGGTGCTCCTCGGGGGCCACGCGGAGCTCGTTGTAGAAGGTGTGGTGCCAGATCTTCTCCATGTCGTCCCAGTTGGTGACGATGCCGTGTTCGATGGGGTACTTCAGGGTCAGGGAAGAATAGTAAGATTTTTCTTAAGCGATCTTCGGAGTTTATTAAGGGTCTAGAACGGTAACGCAGTTCATCCCCCTTAGTTTTTGTTTCGTTTTCTCTGAAGTTTTTCTATTGTCAAGAAGTTTCTCACTATGTACTCTAAGATGCAAAAGAAAGCTGCTGCTGCAGTGAAGCATCAGGTGGGTGCCTCTTGGAGAGTTACTCTCCAGGAGATTGAGCGTGGGGTCGAGTATGACCTCACTTATTTTTCTTTTTCTTTTGTTTCTTGTCGTTGGGTGGA…
>Ixodes scapularis associated virus 1
GTGAGGCGTGGGCGAGCAACCCAAGCCTCAATACGTCTACGTTACAAGTCCATCAACCCACCGTTGGAGAAACCTAACCGATCTCAACCTGGTTGGATCACGAGCCTGCAGAACCTGGCGGATCTGATCTCTAAAACCAGTCTCATCAAAAGCATAAAGGTACTGATACGACTCCAGGGTTTCAGCCGCTGTGGCCTCATCCAAGTGCCGCAAGATAAACCTATGCTTCGACTGGTAACAGGGTCGAACCCAGTTCTCCGCCATTTCAAATCCGCAAAACTCAATGTCCCGAACCACCTTGGGCTTAAGGACACAGTAGTGCCCGAGCCTCGCAAGGTAGTCCTCCAGTTGGTCAGGGACCTCCTGAACGGTGTCGTCCCCCATCGCATATGGCACGTG…
>Ixodes scapularis associated virus 3
CCCAGGCGTCCGGCCCGGCTGGGCCGTCCGGGCTCCGCGGGTCCAACTCGCGGGGCTCGGACGTTCTGGCCGCCGTGTCCATTTCGCCGTGTAAGGCCGGCGACGTTTTGTGGACACGGGCCTTGGCACCGACCTTCCTCCCTGAGACGAGGCTTGGTGCCGAGGCCAAGCTCTGGGCCAGGTGGCGTCCGCGCAGCCTGGTCGTCGAGCTTGAGTCGACCTCGTGCTCTCCGGCTTTTGGCCTTTTGGCCTTTGGCTGGACGGCGGACGAGAGTGCGGCCCTGGTGACACACTCCATTTCCAACATCCAGCGGGTGGGTGCGTTCACTTCCTCAGCCTTTGGGCCCTTGGGCTCAAGGCTTACGCTTCGGCTTCCCGTCGATAGCGCTCGGAAGTGGT…
C14
>Ixodes scapularis bunyavirus
GTTTTCAAAGAATTAAGAAAAAGAAGTGAAATGCAGAGAAATGATCAAAACTAGACAACATACCTGGGTTTGACAGGCCACATACAGCTCAGAACGGAAAGATTGATGGCTGAGCAGGGGTTAAACTGGGAAGACCTGATAAAGAAAGACCTGCAGAACGATCCGCTTTATCATGACGGGCCGTTCACAGCAGGACCTGACCCAGGAACCCTGAACATTTTCAGATCGACATTAGAGTCCTTTAAGTCGAGCATTCAGAGACTCAAGGCAGGTCAAGCAGTCCAGCCGGCTATACTGAAGAGTCAACTCAATGCGCTAAGGGAAGCAAGGCACGAGCTGTATGCATCACTATTTCAAGATGAAAACAGCCTTGAGCAGGGGAGAACAGACGAACACCAC…
>Ixodes scapularis bunyavirus
AGTAGTGAACGGTTGGTTATTGAATTCAGTGTCACATCAGTAAAACAAAAATGAAGAGGTTAGTCCTTGCCATTCTCTTGGCAGTACTATTTGCAGGACTGCAGTCGCCTCCTGTGATGGTGATAAGACCAGGGACAGTTCCAGGGGAGGAGGCCGGTGTTTCCAGATGGGGATGTGAGGAAAGAGTCTGTAGAGTGCAGTGTAACCATGTGTCAGGAGTGGTGACACGTTGGAACTCATCAGAGGTGGGCATAGGAGCTCCAATGAGATCTGCAGAGAAAATCTGTAGAACTCTGGAAAAGGAAAGAGAGAACCATGACAGCCAGAAAAGTGCAGAAGCAAAGAAATTGTTATGCCAAGTTGAGGTAGAAAGAGAAAGTGGAAATGGACTGATCTTGA…
>Ixodes scapularis iflavirus
CAACGGTTGAACCGAGGGTTCCCAAAATCAGGGGGTAGATAGCTGAGCTAGTTGGTGGTACATATTACAACGGTTAAACCAGCTGAACTGCGAAGTTAGGGAGAAAGGAGTAGGAAGGAAGTAGGAAGAAGAGAAGGTAGCCACAACGCCAGTAGAAAAAGAGAGGAAAACGACGAATCTTGGTAGTCCAGCGATCACCTGTCTTTACTCCTTTCTCCCTAATTTCGTGGTTCGGCTGGTTTAACCGTTGTAATACGTTCCCAAAATCCCCTGCCGTCGCGGCGCCATGCGTTTTGCAACAGGTCTATTGTCATAGAAACCAGCGAAATTTTCCTTTTTGGCCATAATAGACCCTATTTATTTATTTTTCCGTTTGGTAGTCCCGGCAGAGAGTCAAAT…
>Ixodes scapularis associated virus 1
GCGTGGGCGAGCAACCCAAGCCTCAATACGTCTACGTTACAAGTCCATCAACCCACCGTTGGAGAAACCTAACCGATCTCAACCTGGTTGGATCACGAGCCTGCAGAACCTGGCGGATCTGATCTCTAAAACCAGTCTCATCAAAAGCATAAAGGTACTGATACGACTCCAGGGTTTCAGCCGCTGTGGCCTCATCCAAGTGCCGCAAGATAAACCTATGCTTCGACTGGTAACAGGGTCGAACCCAGTTCTCCGCCATTTCAAATCCGCAAAACTCAATGTCCTGAACCACCTTGGGCTTAAGGACACAGTAGTGCCCGAGCCTCGCAAGGTAGTCCTCCAGTTGGTCAGGGACCTCCTGAACGGTGTCGTCCCCCATCGCATATGGCACGTGGTCCC…
>Ixodes scapularis associated virus 3
CTCGGACACTCAAGGCCGGCCTCACCCACCGGCCGGCGGAGGATGGGGTCCAGGGTGACCACGAACAAGGGGTTCATGGCGGAGGTGCCGTGGCGCTGACGCTTATATATAGCGTCAACCCCACGGACAACCTCCGCCAGGCCCTTGAGGAGAAGACTCTCCAATCGTGGCACCCTGACCGCCCCCAGAGTGCCCCACCTCATTCCCCCAACTCCCGCCGAAGGTCCTCCGCGTCGTCCAAGAGGGACGGCGAGGAGGCCTGTGACAGGCGTCGGGACCGAGGCCACATCTCCAGGCCCGCCAACCTGGCTTCCAAGAGGGCGACCTGGTGCCTTAATGACTCCACTTCGGGGTCAGACAGGTAGGTCGCCGTCGAGAAAGCCACGTTGGCGGCTCCCC…
Colony samples
L1
>Beiji nairovirus
GCAAGTTGTCGATTTCGGTGTCCTTCTTTGCCCGCAGCTGCATGATGGCTGTCGTTAGCAAGTATGCACCACTCTGCACTTTGTTCGGCTGACCCCTCCTTTGGGATCCATCCCTTGATGTCCAGGGAGTTCCTCTTGGTCAGTGGCACGGGTGGGAGAACTGTCCCAAGGGACCTGAGAAAGGCCTTGACTTGTGTGAGAAACCTAGTGGAGTCGGGTTTTTTCTCCTCCTGCGATACCCAGCCTCCCTTCCATCTGGTGTTTCATTCTCAGTAGCATAGCTCGGAAAACTGAAATTAGGGTGGCTGGGACCTCGACTTTTGTTGCCACCGACCCGTACAGTATCCCTGTTAGGGAGTCTGGTTCACTGAGATCCATGTTGGCACGGAATCCTTTGCA…
L2
>Beiji nairovirus
TTGAAAGTCAGAGACACTGAAGAGCTGGTCTGTGTAATTGAGCAGGAATTACGCAGCTCAAAAGCAAATGCGGTAGCTCTAGTAGAACAAAGAGCAAGGAGACATTCAGGAAACCTAGGGTTCACCTGGGGCAACGATCAAGAAGATCTTTTCACATCACTTGTTTTTTTGCTAGTTTTTCTTGTGTTAGCTGGATTTCTAGCTTTCTTTAGCTTCAAACCCAGTTACATCCACAGCTGCCCAAGTTGTTGCAGTAGGACACCAAGTGAAAGAAAGGTCATCTACCTTGAGTCTGTACAAACCCAGACTATAAAGCTAAGGAAGAGGAGCTCATCCACCCAAACCAAAGCCCTCCCAGAACAGATCAGTCGATCATCCCAGACAGAAGGGCCATTGGTG…
L3
>Beiji nairovirus
CTTTGGTTTGGGTGGATGAGCTCCTCTTCCTTAGCTTTATAGTCTGGGTTTGTACAGACTCAAGGTAGATGACCTTTCTTTCACTTGGTGTCCTACTGCAACAACTTGGGCAGCTGTGGATGTAACTGGGTTTGAAGCTAAAGAAAGCTAGAAATCCAGCTAACACAAGAAAAACTAGCAAAAAAACAAGTGATGTGAAAAGATCTTCTTGATCGTTGCCCCAGGTGAACCCTAGGTTTCCTGAATGTCTCCTTGCTCTTTGTTCTACTAGAGCTACCGCATTTGCTTTTGAGCTGCGTAATTCCTGCTCAATTACACAGACCAGCTCTTCAGTGTCTCTGACTTTCAACCCTCCTGGAGCTAGCTCTGGGCTCTCTTGTGGTCTGCACTGCCTTTTCT…
L4
>Beiji nairovirus
CAGGGGATGGATCCCAAAGGAGGGGTCAGCCGAACAAAGTGCAGAGTGGTGCATACTTGCTAACGACAGCCATCATGCAGCTGCGGGCAAAGAAGGACACCGAAATCGACAACTTGCTTGCAAACTTCAGGGCTCACCACACTCAAATTGCTGGCGACGAAAACTCAGCAGAGGACATAAAGTTGCACTCCATTAAGATGCTGGCACTAATGGAATGCTGGGAAAAAGAGGCGGAGGCAGTCACTGCCCTAAGCGGGGATGGTGGAGGGTTCTCACAGCAGGGATCAGGCATTGATGTTATATTTTCAGCGTACTTCTGGGAGTACAAAATGGAATGCAGAAATCAACCACAGTTTGCCCAGCTGAATGGTCTGCTAGTGGGAATCGCACAGAACCCAC…
L5
>Beiji nairovirus
GAAACAAAAATATCACTTTCAAACATCTCACTTTACGACGAGTCCTTTGGAACGAAAATTCTCACTGTAGGACGAGTACTTTGAAACAAGAATAACACTTTCACCTCCACAAGGGAAATGAATGACTAGTCCTTAGAAACATAAAGAATAACACTTTCACTTCCACGAGTGAATGAATGACCGGACATACTCCCCATCTTACTTCGATGGGCTTCCTGACATCGACCTCTACCTTGAGGAAATCAGCTGCTGCTGCCCACAGCTGCCCAAGTTGTCGCAGTAGGACACCAAGTGAAAGAAAGGTCATCTACCTTGAGTCTGTACAAACCCAGACTATAAAGCTAAGGAAGAGGAGCTCATCCACCCAAACCAAAGCCCTCCCAGAACAGATCAGTCGAT…
>Beiji nairovirus
GGAAGGGAAAGTGGAGAAGGACTGGCATTAATTGCTAAGTCATGGGAGCTCTGGACGGCCAGCTACCCCTCAGGTCCTGCTGCAACTGACATCTCTGAGTCAGAACACCTGTTCCACCAGTTCTTGCTACGCAAGACATCCCCATTTCAGAACACCCACAACCTGTCAGGGAATGCACTCAATGTTGAAGTCGTACCGTGCACCAATGATGCCTTTGCTGGCTTGGAGTCCTATGTGACCAGACTGGTCCCAAGTGGACAACAAGGACTTGCCACACCAAGCACCTCAGGCATCCGCCCCTTTGGACGCAGCAAGTGAAACAGAAAAGGCAGTGCAGACCACAAGAGAGCCCAGAGCTAGCTCCAGGAGGGTTGAAAGTCAGAGACACTGAAGAGCTGG…
>Beiji nairovirus_Lcontig
AGGCGTGGCTCATGAATGCGACCTTCTTCGAAAAAGCCATGAGGTATCTGGCACTTGAAGCGAGCAAAGAGGGCTCACCAGTAAAGAAGCTCTTGACCATCTATCCCACATACCTCGCAGCGGGGTCTAAGTGCACCGACCCAGAGGTCATTAAAACTTACCAACAGGCCTGCAAAGGATTCCGTGCCAACATGGATCTCAGTGAACCAGACTCCCTAACAGGGATACTGTACGGGTCGGTGGCAACAAAAGTCGAGGTCCCAGCCACCCTAATTTCAGTTTTCCGAGCTATGCTACTGAGAATGAAACACCAGATGGAAGGGAGGCTGGGTATCGCAGGAGGAGAAAAAACCGACTCCACTAGGTTTCTCACACAAGTCAAGGCCTTTCTCAGGTCCC…
L6
>Blacklegged tick phlebovirus 3
ATTGAGAAACTCCATTGATGTGGAGGCTCGAAGCAAGTCTGAAGGCTTCATTGATCTGAGACACATCCTTGGTCTCATCTCGCAGGGCCCCTTTCACGATTCAGTTAAGGTGGATCTCTCCAAGCAGGTCCTGAAGGCAAATGAGCCAATCGAAGTGGACACATCAGCAGGCCGAACCAGGCGCAACTGTCTAGCAGTGATCCAAGACTTTGCTACCCATGAGGACGTCGAAAGGACAAAGAGCATGATCTTCTCACACAAGCTGGGCAGTCTGGGTGGATACACCATGAGACAGACCTACATTGCTCCAGAAACGTCGAGGAGGGTGAGCAGTCTGGATACTTTGGACCTGGAGTGTGGAGAGGCTTCTATGACAACACTGGAGTGC
>Phenuiviridae sp.
GAACAGCGGGCGCCTGCAAAAGTCTAATCCTGGACGCAGGTCCACCTTGCTCAAGTTCGATCCTCTGCTATCGGAGCTTCTCCCAGTCTACCAGAGTTCTGGTAAGGGGCTTTCTCATCGCTGCTTTGAGGGTAAGACTCCACAAGAGCTGAAGCTTGAACTAGCAGCTTTCATGCACTCCTCAGGCGAGGTTTCGTCTCTTGGACACTCAGGTGCCGTTGTGAGAGTGCTAGCTAGTTCTGCCTACTGCCTGTCACACCCTGTAGTTCAGGACCGCACAGATTGGTACTGCTTGCTCGACAACAAGCCAACGAAGTCGTCTTTGTTTGCTTTGGCCTACGAGGAGGCCAGCCTAGAGCCTGCTAAGGAGCCCATCTCCGATGAACAGCTACTGTCGCT…
>Blacklegged tick chuvirus 2
CCTGAACTCTGATGAGTGGGCTTGTCTGGAACTGATGCATCCGGGTGGTCCGAAGGAACTTGCAGCCATCTTCCGATATATAGGCTACATAGCTGGACACACCATTGCATTGGCAACGATGCTAGAATGCGAGTACATACCGCAATAGCTAATAGTTTGCATAACATTTATCAAACACATCATAAGCAACTGATCCATATTTACGCATCTGGACCAGCTGGATTGTCCTGCTTTCGTTCTTCATCCGTGGAAAAAACACAGGGCAACCGACAATTCCCTCCAGGGAGATGGTGGTCACGTTCATAAGAGGATGTTTGCAGTCGTAGGCTATGATAGCAGTGCAGGAAGGCACCAAGAGGCCTGAACTCTGATGAGTGGGCTTGTCTGGAACTGATACAT…
L7
>Phenuiviridae sp.
CGGGAGTGCCTGTCGAGAGGAGCTTTGGAGTCTCCAATCTCTACATGATGGTGTCAGAGAAATTTGCACCTCAGTTCAGATTGAGAAACTCCATTGATGTGGAGGCTCGAAGCAAGTCTGAAGGCTTCATTGATCTGAGACACATCCTTGGTCTCATCTCGCAGGGCCCCTTTCACGATTCAGTTAAGGTGGATCTCTCCAAGCAGGTCCTGAAGGCAAATGAGCCAATCGAAGTGGACACATCAGCAGCCCGAACCAGGCGCAACTGTCTAGCAGTGATCCAAGACTTTGCTACCCATGAGGACGTCGAAAGGACAAAGAGCATGATCTTCTCACACAAGCTGGGCAGTCTGGGTGGATACACCATGAGACAGACCTACATTGCTCCAGAAACGTCGA…
>Blacklegged tick chuvirus 2
GGTGGTCCGAAGGAACTTGCAGCCATCTTCCGATATATAGGCTACATAGCTGAACACACCATTGGCAATGATGCTAGAATGTGAGTACATACCGCAATAGCTAATAGTTTGCATAACATTTATCAAACACTGATCATAAGCAACTGATCCATATTTACGCATCTGGACCAGCTGGATTGTCCTGCTTTCGTTCTTCATCCGTGGAAAAAACACAGGGCAATCGACAATTCCCTCCAGGGAGATGGTGGTTACGTTCATTAAAGGATGTTCACAGTCGTAGGCTATGATAGCAGTGCAGGAAGGCATCAAGAGGCCTGAACTCTATGATGAGTGGGCTTGTCTGGAACTGATACATCCTGGTTGTCCAAAGAAACTTGCAGC
L8
>Lesnoe mivirus
ACAAGATCCTCCTGAACATGTAAAAATCACAACACACGATAATGAAAATTCACACCTTGGTAATTGAACACAACGATTGGAATCGATAAATGAAAAGAGTATCAAAAGTCATGGACGGAATGTCTTTCTTTGGTGGTAGCATGACAGTTAGCTGTCAGTCTTAGAGGTTGAGTGCCGCACAGCGGGTGTATGCCGCCATCAAGTCGTTGTGGCGTGCTATGTCTGCCTCTTGTGGGTCTCCCTCAGGAGCCGGCGGGGTGTAGCGTGCGATGAGATCATCGAATGCCTGTTGGTTGGGGATCCCTCGTACGTTTCCCTTGTAGTTTCTGAGAGTTCTGTCGTCCTCGGAGTTGTTGGCGCGGAGGAGTTTTGCACATACCCAGATGTAACAGGCGTAAT…
L9
>African horse sickness virus 3
CCTACGAACTTGCTGACATTTTGTATGAAAAGGGGTTCAAGCAGGTGGGCACGGTGCGCGCCATCCATGTGCAGACCATGCGGGTGCGCACGGACTTTGTGTGGGTTGCTGACCTTTCATATATGCCCCCCAATATCTTTGACACCATACCCACATTAACGTATAAAAACCTTAAAATCATTCACCCCGATTACCAGCGGGCCGGGCTACACCTAGCATTTTGCTTTCCCTTTGATAACCCACCAAGGGAAGATGTTTTTAGCAGGTTTAAAAAGGATTTGCAGCGGTATAACCTCATAGAAAAATATTACCCCATTCCCGTTGTTCCTGTGAAGTCGACATACGAAAGTAAAACGTTTTCAATTCCCTTTAAACAAGTGGCCATACAC
>African horse sickness virus 3
ATACAAAGCATAATACAAGGCGAAAACCTTGGTGATTCAATTAAGCAGGCGGTTATTTTAAATGTTGCGGGGACATTGGAATCGGCGCCAGACCCGTTGAGCCCAGGGGAGCAGCTCCTTTACAATAAGGTTTCTGAAATCGAGAAAATGGAAAAAGAGGATCGAGTGATTGAAACACACAATGCGAAAATAGAAGAAAAATTTGGTAAAGATTTATTAGCGATTCGAAAGATTGTGAAAGGCGAGGTTGATGCAGAAAAGCTGGAAGGTAACGAAATTAAGTACGTAGAAAAAGCGCTTAGCGGTTTGCTGGAGATAGGGAAAGATCAGTCAGAAC
>African horse sickness virus 3
GTGCTATGGCGGAAGCATTACGTGACCCAGAACCCATACGTCATATTAAGAAACAGGTAGGTATTAGAACCTTGAAAAATTTGAAAACGGAGCTAACGACTATGCGCCGAAAGAAAACGGCATTGAAAATAATGATTTGTATTAGTGGGTGTGTGACATTAGCGACCTCAATGGTTGGAGGATTAAGCATAGTTGATGATCAAATCTGGGGTGAGTATAAAGAAAACGATTGGTTGTTAAAAACAATGCATGGACTGAACTTATTATGCACAACAGTATTGTTAGCAGCGGGTAAGATTTCCGATAAGATTCAAGAAGAAACTTCGCGGACGAAGCGTGACATTGCGAAGAGAGAGTCTTATGTA
>African horse sickness virus 3
GACTAAGAAAGACGTGATTCTATTCCCTAGTTATAAACATTATTATGTTAGAGTTATACAAGATGTATTTCAAGATTCGCAAAAGGTAGATGTTTTAGATTTCTGTTTGAGGATTGCCAACCCAGAGACGCGCTTATCCACGCTGCTGAAGATTCAGGGCTTCAGAGCATGTGTGGAATCTGAGTTCCTTCTCCCAACACTTCATCTGAATTTTTTGATTTGGCTGCTGATTGATATGGAAAATGGGGACATGAATTACTCGAAGAAAAGACTTCCTTTATTGATTTCTACGACGAACGGTTTGAGGGTGATGGCGGTCGACGCATTCAATAACATGA
>African swine fever virus
GTGTATGGCCACTTGTTTAAAGGGAATTGAAAACGTTTTACTTTCGTATGTCGACTTCACAGGAACAACGGGAATGGGGTAATATTTTTCTATGAGGTTATACCGCTGCAAATCCTTTTTAAACCTGCTAAAAACATCTTCCCTTGGTGGGTTATCAAAGGGAAAGCAAAATGCTAGGTGTAGCCCGGCCCGCTGGTAATCGGGGTGAATGATTTTAAGGTTTTTATACGTTAATGTGGTATGGTGTCAAAGATATTGGGGGGCATATATGAAAGGTCAGCAACCCACACAAAGTCCGTGCGCACCCGCATGGTCTGCACATGGATGGCGCGCACCGTGCCCACCTGCTTGAACCCCTTTTCATACAAAATGTCAGCAAGTTCGTAGG
>African swine fever virus
GTTTAGAGAGTGGCTTACAAAGGTACACAGCAGCGCTCCCAGTTGGTTAGGATCCGGAAACCTTGGGCAGTGTTCCTTAATCCAGTCGATTTGCCGGCAAATGTTTTGAAATCCTTGCATGGTTAGCGCCAGAGCGCTCATCTGCGCCTTGGCTACGCCAAAGCGGGCCCACACTGTATCTTTATTTCGCCGCTTCACATCGTTGTCAAAGGAGGGCATATCGTCGATAATCAAAGAAGCTACGTGAAAGTACTCCACTGCTAGGGCAGCCTCTGCCGGATAAATGGGCGCCCCAAAGGAATGTTGCAACTGACAGGCCCGAACAATTTCCATCAGGATAATGGGACGGAAATACTTCCACCCACTTAA
>African swine fever virus
GGAAATATGTGAACAACGAAGTCTAGATCTCGTGCCGCAATGAGGTTCAGGATAATGGTTTCTAGGGGATCTAGGGCCGCCTCTATGGCATTATAAGCCTCTATGAAGGGTTGGTACCAGACAAATCGATACCGATATTCGCCATCGTGCGATTGATAGGTGGCACAGCAGCAGACGTACTCAGGCTCCTCGCTATCACGGTTCCAGTAAATGTTGGCAAAGGAAGATCTAATATTTTTAAAATGGATTTCAAGCGTAGCAACCGTATAACCGGACTGCTGCATAGGATAGCCATATTTTAGGATGTCAAAAGCATTAGCACGCATCACACCCGAAT
>Citrus tristeza virus
ATAACGGCTAACAAGCCGCTCATTATAAGAAGAGACACCACTAAAACGCAAACGGCGTAACAACAGATTCGGCGTATTAACGAGATACGCGAACGCGTATTTTCGTTATACTCTGCGACGTACGGAGAGACAGCACTAACAAGTGGGGTGTTCGGGATAGTGACCGCGACGTTACCTGCGGTGTCCGTCCTATAACCTTCTTCTTCGATTGTACGACTTTGAACCCCTGAAGAATCGCCTAAATTAGCGCCGCGATAACACCTAGGAGGGTATGGGTCAGCGCAATGTGAGAAACCCTCGGCTCGTTTTCTCATATACTTGACGTCTTCTACAT
Wildlife samples
F1
>Bole tick virus 3
CATTCATCGGCTACAGCACAGGGGTTTCTCTTTGGAGAAGTGGTGTATGTGGGTGCTGATGAATGTCAATTGGCACACTCAACCGGCAAATTGACTATTGGCGGGGGAATAACAATGACGGGACTCAAAGTTAATGAAACAACAACTCGCAGTATCACAGAAATGGGGAGGATAGACGCCGGGACCCAGTCATGTACAGGCGCATCCTTCACGGTAGGGGGAGTGTTTTATAGTTCTGCCATCATGCAGTCGTCTTACAAAATCACTTTGGCGCAAACCATGCTGACACTCGACATTGATTCAGGGAGCATTCGCACCAGCGGAGGTTATTCATATAAATTTTCTCCAGGTTATGCGTTTGACCCAGACTTAGGGTACCTGTACTGGAGACCCGAAAGT…
>Bole tick virus 3
CACGCCTGAGTGAGCTTCCTGCAATGGGGGCCATGCAGCTAAATGATGCAGGGGCCCACTCACTGCTCACGGGGCTCATCAACCACGAGTCCATGACCTTGCGACGTGGAGGTCAGTTCTTGTACACAGTTGCATTCATCTCATTTTCCAAGAGGGGCGAGATCACAGCTCGGAAACTGAATGCCATCACCGCCGAACTCCAAGAGCAGTTCAACACCCAGATAGAGATGGATCAGAGACTGATCAGGTATGTCTACCAGCAGGTTGGTATGCTGGTCCCTGAAGAGGTTCTTCCTGAGATGTTTGACACCTGGG
>Wuhan tick virus 2
CTCGTTTGGCACCCGAATATAATGTCCGACTGCCCGGAAGATCTCCCCTTACCTACATCCTCCCGCTCGGCAGGTTCTTTGCGTCTCCCTCCTAGGCTCCACGTGTCCCGTGCGCCGGAGCTTTTTGAGGAGGAGGTAAGGCGCCGTTTGTTTAACATCGAGACCTCGATGAGACAAATTCAGGACACATTGAATGCTCAGCAAACCGCAATCGGAGAGATTAAAAGTTTGCTAGAAAGTTTGTCAGTTGCCTCCGGTCATCCCTCCCAGCACACAATTAGCTCGTATCGTCACACGTCCACAACCACATGGACACCACATCCAGGACCGTCATCACCTAAGAAATCCCCATCCAAAGGCAGTTAGAGCCTAATGGACTAACAATATACAGCTGATCCT…
>Wuhan mivirus
GGATAGCAAGACAGACCACACTCACACGTACAAACCCGACTTTGAGGGGAGCATGACAACATACAATTAACCACACACGCACTACTTCCTAGTAAGACATACATACTCAAGCATAAGGACAAGACAACGGACAGAGAGGCTGGGAAGAATAGATGGTAGAGATATCTGGCAGACACAATAAAACATGCTAACCCGTGTTTCAGGGTTAGGAGTGTGAGTGATGGGGCTAGGGGTCGAGACCAGTGGCGGCTGGCAGGGCTGCAATGAGTTCAGTAAGGGCGGCTTCAGCCTGGGGGTTGTTTTCGGCCGTAGGGTTGAACTCCAGGATCATGGTGTCAACCTCCTGCTGGTTTGCAATGGTAGCCGGCCATCCTTTGTAGCTGCCAAGGGTTGCGTACT…
>Flaviviridae sp.
TGCATACCAGAACCGCACACCGCTGTGTGTCTCTGACATCTCGCTGCACTGCGTTGAGCAGCTACGACACCTCTATCAGCGCCCAGAGTGCCCCACAAAAGTCATCGTGGAGCACAAAGATGTCATGAGCCTGGGCAAACAACTGAAAGGTCAGACGGTGGTGTGCAATCCACCATACAGCCGACCCGAGGACACCACACTCGGAACCAGAGTGTGCAAAGCAATCTTCCGACAGAGTCCCGGGCGGTTTATCTGCGTCTGGCCCGCACGACTACATGAGCAGTACATCAAGCTCATCCCCAAGGAGTACGACACAGCGGCGAAGCCCTTCGTGCTCACCATCCCAGGAGTTCTGCCACGACATCGGCAGAAGGAGGCGTACCTGCCCGTCTACGTCTA…
>Flaviviridae sp.
ATCGACGCCCCACACTACTTCCCGGCCCCAGACGTTCTGGAGGAACTGCACACCATCGCAGGCCACATCCGGAACAAGACGAACATCAAACTAAAGCCGTTCACATTCGAAGAGGCGCGCGTCGTCATCAACAAACAGAGCGCCGCCGGAATGTTGGACGAATGGCCCAACATGGAGGCCTTCCTCAACGACCCCAAGTCGAAAGCCATCTGTGAGGAGGCCATCGAACGACTGTACGCTGGAGAAAACGTTGTGGAATACTATAACACCGTCCACAACAAGGTCGAATCAAAGGTGAGCGAGAACATCAGGCCTCGCCTTATCAACTATGGAAGCATTGTGGCTCGCGTCTGCGACCACATGCTCTTCGGACCTTTTGTGAAGTGCCACTATGGAGGC…
>Rhipicephalus associated phlebovirus 1
TTTGTTTTGTTTTTTTGTTGTTTTTTTGCATGTTTATTTTGCCATGTCTTCGGTCTGAGCTTCTAAAAACACAGGCTTCATGAGATCAGACATGGCTTTGAAAATATAAAAAACATCACAGACATGAAAAAATTGCACTTGGAATGTTCAAAGCAAAAAATTGAAAACATCAAAAGACAAGATAAAAAAACACTTCAAAATAAGAACAAAATATGAACACATTTAGGAAAACAAGATAAAAAAATGTAGTGTAAAAGTAAGTTTAATCACAGCCATGTTGTGCCCAGTGTACATCATTGTTTTTTGCACAACAAGTGGCCCTGAAAAGAGCCGTTAGATGATGTACACTGCGCCATGGCGCGATCTGAATGCCTGGGCAGCCGTGATCACTGCATCCGT…
F2
>Flaviviridae sp.
GACTGGCATCGTCGTCAAAGCGCTCCGATCCATCTACGGCCAGTCCATCGAGAGTCTGGATGACATCGGATGCGTTGATTTCCGATGGGAGAGAGCCAGCTGCCGTGAGATGATCACCCTCATGGTGAACGGTGCCAAAGCCGGCGCTGGCAACTCAGTGACACCGGATCTGGAGCGGTGCGTGCTGGACGCCAAGTTCAGCCACAAGTGGTGTAAGACCGCCAACCAGATCCTAAGAGCGATGTACCATCTTCGCTCAAGATGTGAACAGTTCGGCATCAAAGCGCCGCCCTTCCCACACTTCGCCACCCTGTGGAAGCCCTACTACTTTCACTACACTCGCTTCTTCAAGACGGGCAGAGCTTTTACCGCACCCGTACCAGAGGCCCCGACCAACCT…
>Flaviviridae sp.
GCCGCTGGCATGCTTGAAGAGTTTAGTGCCTCCGTAGTGGCACTTCACGAAGGGTCCAAACAGCATGTGGTCGCAGACACGAGCCACGATGCTTCCATAGTTGATAAGGCGAGGCCTGATGTTCTCGCTCACCTTTGATTCAACTTTGTTGTGGACGGTGTTATAGTATTCCACAACGTTTTCTCCAGCGTACAGTCGTTCGATGGCCTCCTCACAGATGGCTTTCGACTTGGGGTCGTTGAGGAAGGCCTCCATGTTTGGCCACTCGTCCAACATTCCGGCGGCGCTCTGTTTGTTGATGACGACGCGCGCCTCCTCGAATGTGAACGGTTTCAGTTTGATGTTCG
>Flaviviridae sp.
GTCGAACTTTGCTCCCAGGGGGTGTTGGCAGCTGGTGATGGAATCAGCTACCGTCTGGGGCGCAATGGTGCTGGTGATGACGTCCAGCTGCCGAAGCTCTTCCTCCACTGATCGAAGGGCGCTGTTGAACTGCACCCTTGGTTCGCGGCTGTCGCCGGTGCCCCGTCTGATGCTGTCGTAGACGTAGACGGGCAGGTACGCCTCCTTCTGCCGATGTCGTGGCAGAACGCCGGGGATGGTGAGCACGAAGGGCTTCGCCGCTGTGTCGTACTCCTTGGGGATGAGCTTGATGTACTGCTCATGTAGTCGTGCCGGCCAGACGCAGATGAACCGCCCGGGACTCTGTCGGAAAATTGCTTTACACACTCTGGTTCCGAGTGTGGTGTCC
>Flaviviridae sp.
GGGGTCCCACTCCCAGATGCTGTTTGCTGCGCGGTAGGTGGTCTGCTGCAGCATTGTTTTGTCCTCCTGCAGGCGGACATTCTTGTTGTAGGTTCCAAGAACCTCCTGGTTCTGGAACACGCGTGCGCGGCTCGCTGGTTGCAGCTTGATGTTGTAGCGCGCGCAGGTCGCCTCGAGCCGTTCGAGCCTGTTCTTGAATTGGCCCTTGAGGCCCTCGTGTCCTGGCCAGCCTCCCTTCAGTTCCACTGGCTGGCGCACTTTGGCGCGGTTGGCTTGGCGCGAGAAGTCCTGATGTTCGGCTTCTTCGCTCTTTACCAACGACCACTCCTTGAGGTGGTCCTCGAACTTGGGGTAGCTGAGCCAGGTCTTCGGGCTCGCTTCGTGGATGTCCTCAAGCTG…
>Wuhan tick virus 2
GTTGGCCGCCTCTCAAAAATAGGAGTGCCACAGTCATGAAGGCTCGGAAGGTAAGAAACCTACATCCTACGACCAAACAATGAGTCAAGGTGTTGTAATATTCTGATTCGATATTTTTGAAAATGCCCATCATCTCTTCATAGCAGTCCAGACTGAACTGAGCCATTGTGTCTAGTACGAAATTGAGCCAATCTCGGGGATTCGAAGTGTCACAATGGTGGAGTCGTTCTGGCAGCAGTACTTTCGTGGTTTCCTCCAATTTCGACCATCCATATATAGGGAGTCGAGGTAGCAATGCCCGCACCAGCTTAGGATAAGAAGGAGTGAGGTCCAGTTGGGACACCCGTTCTAGATCTTCATTGCAATGTCGGATATACCTGCTTAGGTAATGATCTAAAC…
>Wuhan tick virus 2
AGCCATGAATAGAGCCTGGAATAGACATGTACTCCTCCGTGAGGAAACCCAGCATGTACTGTCAACAGCCGGACAGGCTGCAATTGAAGGTTTCCAGGGGAGACATAAGACTCCTGAGGAAGATGAATGCTATGGGTTAGTCAGCTTAAGCAGCTTTCTCAACGACCTGGCATTCAAGATATATTGGGATATCACGTCGCGGTATGTGTCTGACCATTTGGAGGGGCATCACACTTCTATTGCCAATACACCTCCAAGTGAACTTCCTTGGACTCATGTATTGCGCGGTTTGGATGAGCACCAACGATTTAATCAGTTCCAGAAACTCGCTCGCAAGGTATTGAGAATGTCTTACAGTTCGGTTTATGACAATCCAAGTACTTTCGCGCCTATTTTCGG…
>Wuhan tick virus 2
CGGCAAGTCCCTCTTCATCAGCGACGTAGTAATCGTCTGGTCGGAACTCCTCAACCGCTTTAGCTATTTCGTCGATGGCTTGCTTCCCTAGGATGAAGTTATCACCCAGGTCGAGAGCGGGGAGACATGTCTCAGACAACGTCATAGCGGGCTCATGAAGTGGAGTCATGCATTCTTTGCAATTTGTTGTCACAGCCCACAGAGTGCGGCTCCGGGTTGTGGGTCGCCCCATCCATAGGCCGAAAGCAAGATATGATGTAATCATGCAGTTGATCTGCAGGAAGTTAACCAAATAATGATTTGGGGACTGAGACAGGAA
>Bole tick virus 3
GTCTTTCGTAACTAGGGTCTTCACTTGGTGTCAACATGTTGTTCGTTGCTGCCCTTGTTGCCATTGTTGGGGTACTCAATGGGTCGCTCATTGGGTTTGACTGTACCGAACGCCCAGCCAACATAACAGCTGTCTCATTGGAGTCTGTCGCACGCTGCGCCCAAATCGAGCAAGGCACAATATTTGAGCAGGCTTACGTCCAACTGCTACAGACAAGAGCTTCGGACTTCATTCACGCTCGGGCCTGTCTGGTTGAGCGATCATACATTATTTCTCATTGCGGGATGCACTCTCATTCATCGGCTACAGCACAGGGGTTTCTCTTTGGAGAAGTGGTGTATGTGGGTGCTGATGAATGTCAATTGGCACACTCAACCGGCAAATTGACTATTGGCGGGG…
>Bole tick virus 3
TCTATATACGAACACTAAGCTGGTCTTCGTTGAACGTCATCTGGCCAGAGAAATTCAATCATTATATGCTCATTACCATGAGCGAGTATGCAAGCTGCAACACCAGACGCTGCAACAATTAGTCACACTGGCATTTATTCAGCCTGAGGAATTTGCATGGGCGTATAGTGGTAGGTCAGGCGTTACTGCTGTCATTCGCGGGGAGGTTGTGTACCTTATTGAGTGTATGCCGGTCACTGTGACGTTCAGACATACTCAGCAGTGCTTTCAGGAAATCCCCATCTGGACACCTAAAAATGGGACAGCCTTTCTCAAGCCGCGCTCTCGGATCATAACCAGCTTTGGCACCGAGATAGACTGCTCCCCTCTCGCCCCTGCTCTCTTCCGCTTGGGAAACAC…
>Wuhan mivirus
CTTGTTAGTTCGAGATTTTGTTCGGATGCGTTCTTGTGCTTGAGTCGTTCTCCGCGAGACCCGATCGCGCCCTGAGGCCCCGCCACCTCATTGATCTCGTTCGTGGTTGCTTTGAGAATTGACCTGAGATAATCGCCTCGTGTACCTGTCACGGAAGCCGGGACGTGACCCAGAAAGTCATCCCTTGAGTGCTCGTTGACAGTCGTTGCCCTTGTATTATCCTACCGTTTTATCTTACTTTATCCAATATTTACTCTTTGTGTACTCTTATATAATCCTTCCAGTTGTTTATTGACCCGCAGAAAGAGGGTTGTGCACTATATAATCATGATTGCTTTGTATTTGTATGTGTTGTGTGTGCTGGTCGCTATGGGGGGTCAGACATCGGGGCTAGTGGGC…
>Wuhan mivirus
CAGTTTTCTAGAGAGTCTGTCAGACCTAAGAGATTCAAGCGGATCGAAACACCACGTCAGTTGACGATCTCGTGAGGTTTTGGGAGCGAAGGATCCACCAGTCATCTTCCCTATTGCCAGATTCTAAGAAGGAACAGAGCCAGCAACCACAAATTACAATGGCCAATCGAAGAGCAGATCGAGCATGGATCGGGCGGATGGGTCATGCCAACATGTCGGCTGGCCAAGTGAATTTAGCTTTTGGAGGGGTTAGTTTTACAAAATATCTTTGGGGCGAAAATTCAGGACTCCTTCCCAGGGTGGAAGAACGAGACGGGTCCACTAGCCTAATGCCTTCCCTTCTGATCCTGTCCCGCGGAGAGGCCCACCTGTTAAAGGCCGACAACACGGTCCAGGCCT…
>Wuhan mivirus
CTGCATCACAACAAATAATGGTGTAATGAGATGTGAGATCTTCCAACCTCTTGCACGTTGTCTCCTTAGTCAGATCAAAATATTCCTGTTCTGTGAGCTGGTCAATGATCCTGACCCCCGTACGACGTGCAATTTCGTAAGCCATGATGCATAGGGGCAACGAGTCAACCCGAGAAGGCTTTGTGTTGAAGACAATGGTAGTAGTGTGATCCCCAAGAGCCGCAAATGTAGCACAGAAGCCCCCGTATCCGTCTCCTAAGCATGCAATGCAAGAGTATGTGGGGAGTCCCTTGATCCCTAGTTGATGTAGCAGATAAACCAGTTTGCTCATAGACAAATTACCTGCACCTAATGGTCTCCGCATCATACGTGGATTTAAC
>Wuhan mivirus
CGTCCATATACGGTGCTTCCTACAAACGGCAAGATGTCCCGGACGGATGCTCGCGTGTAGGCTTCCAACAACTGTTTCACCACTTCGGGGAAATTACTTTGGATTACATTTCCCTGGGACTCGGTTGTCACGTGACCCCATTGGTACAGCTGCATCAGTGTCCTCACTTTGGGGGTGAAGACATTTTCTACTGGGATTTTAGCTTCCGGCCTACCCAAACCAGATCCAGTAATCGCCCCTATGAACGGTGTGAATTTTCCTATGCTGAACAATGGTGCCTCTAGCTCAGGGGCTGGTGGGTCATAATAAGTGGTAAAGTGGTGATAA
>Lihan tick virus
GTTAATTCAGGATTACAATTTAAAGAAAGGGCAAGCTCCGCAAGAGGACCTCACTCTTTCGAGAGTGGCATTGACTTTCTACTCATGCACAATCCTGGCAGCTCACCACTCCGCCCAGCACCTCCCCATCAAGCCGTCCTACATGTCGATGATCAGCCCTGGGTACCCCCCTGCTCTCATGACTCAAGCTGTGGCAGCAGCAATACCAATCGACAAAAGCTACTCCATGTCCCTCATACATGCGCACTGCCTTTATTTGATTGAGTTTGCTAAACTCATAAACCCAAGAATGAAGATGCAGGGGGACACTGTGGTGTTGGAGTCTTGTCTGCCTGCCCTTCGTGCTGCGCTCAGCAAAAGAAACCCCGAGTCACTAGCCGACCACTTGTGGCTCCTCCA…
>Lihan tick virus
CCCTAGTCTCCTTGATGACAAGGGCTCTATGCAGAGTTTTGATCGGGTCAAAACCCTGATAGGCCACGTTCGAGATGAATGCTTCTCTGTCGGCTTGGGACAGCTGGAACTTGCCAAATTCCCTCATAATTCTGGCCGAGTCACTGTCATTCAGCCTCACCCTTCCGCCCCTGCACATTCGGCATGCCCACTCCATCAATGCTTTAATGTCAGTACCCTGTGCTGGCGCTGGGGTGGGCTCTTCATCTTCGTCGTCACTGTTTCTTCCTCCCCCTCCGTTGCCACCAGTCCCACCAGTGCCGTCACTTGGCCCACCCGAGGGTCCTCCAGAGGCGGACGGTAACTTTTCAGGAACCTCGCCAGTTTTGTCCGGGTTCGAACCCCTGCTATCTGCAGATG…
F3
>Flaviviridae sp.
CGAAAATTACTAGGAGGAAAATCCATGCTCGACAAGGCTACTGACTCAGGCCAATTTACTAAACCGAGCACGTGGCGCTTCCTCCACCGCAACAGCATGAGGCTCGAAAGAGCCAAAGAATTCATGCGAACTGTGTTTGCGGCAGTCTGGCGCACCGCCAAGCAGCTTCTACTACTAAGCTTTGGCCTCTTCATTACTATATTTTTAATTTATTTCCCTTTTGTTGTGCCGCCTTTTGTTTTTATTTTTATTTGTACAGTGTATTGTTCTTCCAAAGCACGACTAGCTCTGCTTTGGTATGTTCTTGTGTCACCTTCTTTTGACGCGGCTTCTTCACTCATCCGCTTAAAAGTCGGCAGTGTTTCCACGCAGGCGGGCGGACTTGCAGCCCTCTTGCGT…
>Flaviviridae sp.
AGTAATTTTCGTCTGGCCCGGGCGTGTTGTATCCAATCACGTGGTAAGAGAGACTGGCCTGGGCCTCTGTTCTTACGCACGTAATGGTGCGCGACGGTAGTAGTTCCGTAGAAAGCTGCGATGGCGGTAACCCACCATCCCAGCCTCGTCACGACGGTGCCCGTTGCACCTGCAGCTTTTCTTCCGAAGGAGAAAGCCGCGATGGCAGCCAGCGCAAAAAGAACTGTCGCTGACGCAGCCCGTGTGCTATTGAACGGGTGGCCAGAGTCCTCGTGGCAGTTCTTTTGCGGCCGCACTCTACGTGCGCCCGCTCTTCTGGCGGCCATCGTGGCCTTCGCAGCCTTCTTGATTACCTCCCATGTTGGAGGTTTGTCCTCTTCCGTGTGGTAGCTTGGCGTG…
>Lihan tick virus
GTAAAAGTAAGTTTAATCACAGCCATGTTGTGCCCAGTGTACATCATTGTTTTTTGCACAACAAGTGGCCCTGAAAAGAGCCGTTAGATGATGTACACTGCGCCATGGCGCGATCTGAATGCCTGGGCAGCCGTGATCACTGCATCCGTGACCACCTCGGGCTGGTCCTGCGCCGGCCTGTGCACAAGACCCACTTGTTGGAGGAGCCACAAGTGGTCGGCTAGTGACTCGGGGTTTCTTTTGCTGAGCGCAGCACGAAGGGCAGGCAGACAAGACTCCAACACCACAGTGTCCCCCTGCATCTTCATTCTTGGGTTTATGAGTTTAGCAAACTCAATCAAATAAAGGCAGTGCGCATGTATGAGGGACATGGAGTAGCTTTTGTCGATTGGTATTGCT…
>Lihan tick virus
GCTGCTATGATGCCTGCCATGGTTTTATCACCACCATGTCCATCATCTCCTGGATTACCCACTGGATCATTTGTGTTGGTGGCCATTTCCTCCTCCACTCGGTCGAGGCTCCTGCTCTCTTCACTCCTGGAGTCACTCTTCCTCCTTCCCTTCTGCTTGTGTTTCTTTGGTGTGGATTTGCGCGCCGTTTTTGTTGCCTTGTGAACAAAGGCTGGCCCACTCTGCGACAGGCACTCTTCACTTTCCACTGGAGTACCAGAACGTGAAGATCGCAAATTATAGAGAGCTCGGGGGGTTCCTGAGTTACTCTCTAGTTGATCCTCTTCTTTCATATATGCACTGTCGCAAAGTGGGCGGG
>Lihan tick virus_Lcontig
CGCCCACTTTGCGACAGTGCATATATGAAAGAAGAGGATCAACTAGAGAGTAACTCAGGAACCCCCCGAGCTCTCTATAATTTGCGATCTTCACGTTCTGGTACTCCAGTGGAAAGTGAAGAGTGCCTGTCGCAGAGTGGGCCAGCCTTTGTTCACAAGGCAACAAAAACGGCGCGCAAATCCACACCAAAGAAACACAAGCAGAAGGGAAGGAGGAAGAGTGACTCCAGGAGTGAAGAGAGCAGGAGCCTCGACCGAGTGGAGGAGGAAATGGCCACCAACACAAATGATCCAGTGGGTAATCCAGGAGATGATGGACATGGTGGTGATAAAACCATGGCAGGCATCATWGCAGCAGCAGCAGCAGTGACAGCAGCAGGGAAAGGTCCTGAGACCAGC…
>Wuhan tick virus 2
CCCGGAGCCGCACTCTGTGGGCTGTGACAACAAATTGCAAAGAATGCATGACTCCACTTCATGAGCCCGCTATGACGTTGTCTGAGACATGTCTCCCCGCTCTCGACCTGGGTGATAACTTCATCCTAGGGAAGCAAGCCATCGACGAAATAGCTAAAGCGGTTGAGGAGTTCCGACTAGACGATTACTACGTCGCTGATGAAGAGGGACTTGCCGTGCAGGAAGCTGAGTCTTGCCTTATCCAATCAGCCATGAATAGAGCCTGGAATAGACATGTACTCCTCCGTGAGGAAACCCAGCATGTACTGTCAACAGCCGGACAGGCTGCAATTGAAGGTTTCCAGGGGAGACATAAGACTCCTGAGGAAGATGAATGCTATGGGTTAGTCAGCTAAAGCA…
>Wuhan tick virus 2
CTCGTTTAGCACCCGAATATAATGTCCGACTGCCCGGAAGATCTCCCCTTACCTACATCCTCCCGCTCGGCAGGTTCTTTGCGTCTCCCTCCTAGGCTCCACGTGTCCCGTGCGCCGGAGCTTTTTGAGGAGGAGGTAAGGCGCCGTTTGTTTAACATCGAGACCTCGATGAGACAAATTCAGGACACATTGAATGCTCAGCAAACCGCAATCGGAGAGATTAAAAGTTTGCTAGAAAGTTTGTCAGTTGCCTCCGGTCATCCCTCCCAGCACACAATTAGCTCGTATCGTCACACGTCCACAACCACATGGACACCACATCCAGGACCGTCATCACCTAAGAAATCCCCATCCAAAGGCAGTTAGAGCCTAATGGACTAACAATATACAGCTGATCCT…
>Bole tick virus 3
CCACGAGTCCATGACCTTGCGACGTGGAGGTCAGTTCTTGTACACAGTTGCATACATCTCATTTTCCAAGAGTGGCGAGATCACAGCTCGGAAACTGAATGCCATCACCGCCGAACTCCAAGAGCAGTTCAACACCCAGATAGAGATGGATCAGAGATTGATCAGGTATGTCTACCAGCAGGTTGGTATGCTGGTCCCGGAAGAGGTTCTTCCTGAGATGTTTGACACCTGGGCTAGGGATATGACTGACCTGTCCATGCGACTCCGGGTCACGTTGGAGCAGTCTGCCGAATCCGGTCTCACCCAGTACCACACAATTCGGAAGGCACTTCTGGAATTCCAAGACTTTGACTGGGCCTCCATTGCTGGCTTGTTGCCCAGTGACTTCCAAAATTTCCG…
>Bole tick virus 3
GCACCGAGATAGACTGCTCCCCTCTCGCCCCTGCTCTCTTCCGCTTGGGAAACACATGGGTCAGCTTCACTCCTACCCCCACACAGACCACTGCTCCAACTATCCTGACTGCCCAACCCGCCACCGAATGGTCGTATGCCCCGATATCCAATCTCCTCACGGTTGGGGTGTATTCACCTGATGTCCTTTTACAGTACCAACAGAGGCTGATGTTCCCGGTGTCCAGAGAGGCCATAATGAACACTGTCGCCGCCAGAACAGCTGGCATGGACGTGAACCCCCAAGGTTTAGATATTACGAGAATGATACGAGAACAAGGTCTGGACCAGCTTCAAAATTCATTTATGGAGCGCATGTATGGATGGTGGTGGAATGTATCAGTAAATGTGGCTGGGGTAA…
>Bole tick virus 3
CTGACACTCGACATTGATTCAGGGAGCATTCGCACCAGCGGAGGTTATTCATATAAATTTTCTCCAGGTTATGCGTTTGACCCAGACTTGGGGTACCTGTACTGGAGACCCGAAAGTCAAGTAGCCGGCTGTACTCCTTATGCCTATCTGGTGTTATTTGAGGGCGCTGCTACCTTGGCCGTGTCACCATCGAACAAGAGGACCCTGATGATCAACACGACGGACATCACATTGGCTATCGGACTGAAGGAGAAAACTCTAGTGTGTCATCAGCATGCCTTCCACACCGATCATCCGCGGTTGTATGTGGTCTTTCGGCATGGAACACACGGACCTATGTATTTCCAGAAAAGCCCCATCGACCCTGTTGATGTTGATTTGTTTTTATATACAAACACT…
>Wuhan mivirus
CACAACCGAGGCACTACACATAAGGATATACATAAATGGTTACAAAGTTAGATAAGGGCCATTACGAGCGATTGAGATAGGCGCTGGGATAAGATGGTTCAGGGGGGTCGTTCCGAGGATACAAAGGAGGATGAGTACGGCTGGGGGCGGGTGCAATGGGAGGTTCGCCCCTAACATCACCTAGCGGGACAGCTGCCTCATCAGGGTCATCTTGTGCACCTTGGTCTGTTACAGGGGGACGTCGGTTTAGCCAATCCCTAATTCTAGCCGTACCTCCTCGATAGTCTGGGTCAGTGTGGCGTTTTAGAAGTAGATATTTAGCACAGGAGCTGAAACAACAAGCTAATATCTCAACTCCACACCCAAAGGATTTATACAGGCAGGTGCATGTGATAATAC…
>Wuhan mivirus
TTTTAATTCAGCAACCAACACGAAAAAGACTACAGGATAGCAAGACAGACCACACTCACACGTACAAACCCGACTTTGAGGGGAGCATGACAACATACAATTAACCACACACGCACTACTTCCTAGTAAGACATACATACTCAAGCATAAGGACAAGACAACGGACAGAGAGGCTGGGAAGAATAGATGGTAGAGATATCTGGCAGACACAATAAAACATGCTAACCCGTGTTTCAGGGTTAGGAGTGTGAGTGATGGGGCTAGGGGTCGAGACCAGTGGCGGCTGGCAGGGCTGCAATGAGTTCAGTAAGGGCGGCTTCAGCCTGGGGGTTGTTTTCGGCCGTAGGGTTGAACTCCAGGATCATGGTGTCAACCTCCTGCTGGTTTGCAATGGTAGCC…
>Wuhan mivirus
TACTTTGGATTACATTTCCCTGGGACTCGGTTGTCACGTGACCCCATTGGTACAGCTGCATCAGTGTCCTCACTTTGGGGGTGAAGACATTTTCTACTGGGATTTTAGCTTCCGGCCTACCCAAACCAGATCCAGTAATCGCCCCTATGAACGGTGTGAATTTTCCTATGCTGAACAATGGTGCCTCTAGCTCAGGGGCTGGTGGGTCATAATAAGTGGTAAAGTGGTGATAACCGGTGTAATCAGTTGGTTCAAACTCATCTATATCCCCGACTATAATTTGGTGCTGCACGCAAGGCTGTGATACCCCATGAATCGGATGCCGCCATGTTGCCTCCCGTATGTGTTGTGCACTCCTCCATGAGCATGTAGAAGCATTATAATCGTGCAGAAAGACAC…
>Wuhan mivirus
CAACCTCTTGCACGTTGTCTCCTTAGTCAGATCAAAATATTCCTGTTCTGTGAGCTGGTCAATGATCCTGACCCCCGTACGACGTGCAATTTCGTAAGCCATGATGCATAGGGGCAACGAGTCAACCCGAGAAGGCTTTGTGTTGAAGACAATGGTAGTAGTGTGATCCCCAAGAGCCGCAAATGTAGCACAGAAGCCCCCGTATCCGTCTCCTAAGCATGCAATGCAAGAGTATGTGGGGAGTCCCTTGATCCCTAGTTGATGTAGCAGATAAACCAGGTTGCTCATAGACAAATTACCTGCACCTAATGGTCTCCGC
F4
>Beiji nairovirus
CCTTCCTCTCCTCCTGATCTCTCTTCATCCTTTTCTCTTCCTTTTTCCCCTTTCTCCTTCTCTCTTCCCCCTCTCTCATTCTTCCCCTTTCCATCCCCTTTTACCCCTTCTTCCTTTCCTCCTTCTTTTTTCCCTTTCCTTCTTTTTTTCTTCCCCTCTTTCTTTTACTCCTTTCTTTCTTTCATTTCTTCTTTTTGGCTGCTCTTGCCACCACCTCCCATGGGGTCCTACTGTGTCCTGGGCTGCCCTTCTTGGGTTCCTCCACCTCTTCCAAAAGGACGGATGCCTGAGGTGCTTGGTGTGGAGACACCTTGTTGCCCACTTGGCATCAGCCTGACCACGTACGGCTCTAGTCCAGCAAATGCATTGCTGGTACATGGGACAACCTCAACATTCAGA…
>Beiji nairovirus
ATTATAGCAGAGCCTCAGTTCAGTTGCAGATGGATTCATCATATCCAATCGTGTGAGTCCTATCCCACTAAGTTGCCTCATCATATTGTTTAGTGTTGCAAATCTCTGAGAATGTGTGAGTAAGAACAATTCTTTGAAGACTTTGTCAACGGGCAACTTCATTTCCATAATTTCTTTATTTTCCAAGATAGTGTATACAATTTCTTGTCTCTCAGAAATTTCCCGAACAGCTAGCTCCTTAATCTTGGATCCCAGTATGCACCCGTTCAACTCCATGAGTCTGCCGATGCAGATTAGAGCAAGGACTAAAATGCAGGTGGTTATAGTTGGCTTTGGCAAATAACACCAAAACTCAGGGTCAACCAAATCTTGAAATATCATAGGTCCTAGTAAACCGTT…
>Beiji nairovirus
CTTCCTTTACTTTTGGGTCAATGGTTTCAATACAGCATAGGAGTTCTTCCAGATCCTGTGTAACTTCTTTTATGGTTTTCTCTTTTTTTGCAAATCCGCCAATATAAACAAGTCTGTTCTTCAGTAGTTTTTTTAGCTTTGTTCCCTGCATCCTTTTCATAGTGTCAGCTGCCCTGCGGATGTCAAACACTCGTAGTGGTCCAGGAACAATAGCTGTAGACTCAGACACAGAAGCTATGCTAGCCCAGTTTCTAGCATCTTTTTTTGCACGGTGTATCACTATCTCTGGGAACTTTCTCTTGCCATACTCCGTCATTGCCTGTACAATCTCAGGGCACCCCATAGTGTAACTTGGATTTATAGACAACACTAAAGACATATCCTTTTTGATCTTACTTA…
>Beiji nairovirus
GGTGGGCTGCATGGTGCTGAGGTGACTGCTGAGGGTGTGTCTGCTGGTCCCCTGGTGGGCTGTTGCCTGTGTTGCCTCTGGCTGTCGGCCTTCTGTTCTGACCTGCTGTCTTGACTTTCCTCTGGGTGTGTTGTGGAGGCCAGGTGTTTTGTGGGACCCTGGTGCAGCAGTCTCTTTCTCCTCTGTTGTGGGTCAGCTCCCTTCCCACTGTGTCCAAAGCTGGACATGGGTCTCATATCACCTTGATACAGCTTTCCCTTTTTCAGTCCTCCCTTACAGGCACCTTTGAGAACAAATGGTCTTTGTGCTCTTCTCCTCCCTCCTGAGCTCCTGATGGGTGCGATGTCATTGGTACTGTCTGTCACACCCAGTCCTGAGGCATCCTCACTTTGTAGTGTG…
>Beiji nairovirus
GCGGCCGCAAACATTAAACATGTCAAAAAGGCTGAAGGCCTCATACAACCGTGAAGAAAGCTCCTTCTTTGAGGACCCATTCATTCAAGTGAAACCTAGTAGTCTTGAAAGGGAGCTTAAAAATCTAAGAGAAGCTAGAAGTGAGATCATGACAGTCACAGATAACACAGAACTGATAGATAACTATCCTGAATTTATTGCTGACCAGCTGGTGAAATTGAACAATATGACTGAAGACTACATTGGGGAGTCCGATAGGTTACTCCAGGCAATCACTAGCCGTAGTATTATATGGGGCTTGGCAGGTGGCCTTAAAGAGCTATCTATACCCATATACTCGATATTCTTCAAGGCTTATTTCTTTATAGATAGGACAGATATATGCTCATCTAACAAGTG…
>Beiji nairovirus
GCTCTCAGGTGACATTTTAAGGATCTTACAATATGAGCAGTTGAAAGAGAATGATCTACACTGTTTCTTCACTGCTGCATGTATCTTCAATGCTATGGTGCCAAGGGGTAAACAAGGACTACTAAGTTGGAGAGAGGTCCTTAGGTCTATCTTACCCATCAGGACAAGGGGTCCAAGAAATAGTCTAATAGAAGTAAGCTCATCACAAGGGCTCTATTTTCTTAGGGTTGTTCTGAAGCATGAAAATGTGGGATATAAGCGTAAAAGTGATAGACAAAGAATGTTGTTGATGAACCTTCAAGGTATAGCTGAGGTGCTGTTCCCAAGTGATCCACTGGCCAGCTTCTTAAGTGTCTGCCACAGCCAAAAGGATGACCAGGAAATGGGAGAATATTCATA…
>Beiji nairovirus
GTTTTTCTGTGGAAACCCTGAACTGGGTGCAGGTAAATCGGTATAGTGGAAGATGGCTTGAGGATAAGCAACTGCCCATCATCTTCATGTGAGACAGCAGTGTTCTTTTTGCACCTGGGCAACAGCCTAAGGAATTCTTCACATGAATTCCTGTCAAGACTTTTATGATCATGTCCTGTAACCCAGGTTAGAACTCTAATAGCCAGTTCAGTCATTAAGATAGGTGAGTCATGGTCTATATGGATGTGTAGCATACCATCACGGAAGACACCCACTGCATTTCCTTCTGCACTAGCCAATGTAAAGTTGCCTGAGCTAGCTTGATCTCCTCTTGTTGAAAAGGAAATACGACCTCCTGTGTAAGGGACTTTCGCTTGTAAGGCCTGTGCATTTAGAGCA…
>Beiji nairovirus
GGTGCTGACAAGGTGATACAGATGTTGAGATCTTCATCCAGAGACATTATAAGTCAATATACCATGACTGTAAATGCTGAGGAACTGCTAGATAACGAACACACAAAACTCAAAGGGCTGGGTAGTTGGATCCTACAAGAATACAGGAACAGGACCTGCCCTCAATGCTTTGACATGGTGGACAAGTCTAGACTGGGGGAGCATGGTTTTATAGAGGAACTTGTATACATGCTCAATCAATCAAAGAACTTGAAGGATTGCTGTGCCAAACATATACATAACTTACCATGTCAAGGACCTTTGCCTCTATTTATGGTCCGATGTCCACCCCTTGGGCACCTAGCTAGCTCTAGACAGGCACACATGGAAGAGGTTGACAGGACTGAGTTAGATGTGTTT…
>Beiji nairovirus
CCATCATCTTTAGTCTGACTAAGAAGTGTTTTCAAGAATATCTCTGTGACTGCATGTACTAATTTTGTACCTGTTTCCTGTACAAATAGATCCCTGTTTCCCCCTAGCTGTGCCTTTGGCGCTAGTGTTGCAAAGAACTCATGGCTAGGGTCTAGTATCTTGTCAAACACCACTTCTTGTAGAATGGCAGTGGTGCTAGTCCCCATTAATTTGATTATCTCATAAATGACTTTTGATCTGGTACTCCTTGGTAGCCGTTCCCCCTTCATGCGGCCGGTTAACTTGTGTGCAGTCATCTGGGAGCTGTTCCCAATGGTTTTCACTGTGAGTGAAAAGTCATAGTCTTTTCCTTCCATGGCATAAAGAGCTATTAACTGTGCTGCACTATTTAAAACACCA…
>Beiji nairovirus
CTGAGGCTGGACACCACTTGCTCAAGATCCTCAACTACTAAGCCCGCTTCAATCATATTAGAATAAACAGGAATGTATAGCCTACCAAAGCTACTTATGCTTGTCAGTATTATTCTCCCATACTTTCTTATGAAGTTCTCAATGAAATTGAAATAGATCTGTTGTCTGAAAATTGTAAAGGCAAAATTGGTCAGGTGGGGCACACTGTTGTACATGGACTGCTGACCACCCACCTGACATGTTTGCGACATTGTCACTGGAGATGTGATTGAGGAGTTAATTATGCCAGTTTCCACAAATTTGATAGGTGCTGGGCACTTTTGGAAGAAGAAAACAAACTCACTGTAAAACTCTGCCACCACAGTGCCACTGAGAGTCTTGGAGGAATCTTTAACTTGT…
>Beiji nairovirus
TGAGAGGTTCTTATCTTTAAGTGCCAAGTGCCCAGAAGTTAGGACTATAGTACCAGATTTCTACTTGCATCGTAGAAGTGTTATGGGACCTGAGGACCCATCTGAACTGAGGGATGCTATTGATTCAGCCTCAGAGCAAGACACACCTGCTACCTCTGATGATGAAGAAGTAACAATCGAACCTTCAATGGAAGACCCAATGGAACTCACATCTGGTCAGTCAAAGTACAAAATTGCTCCTGATGAGCCAAGTGGGACAAAGAAACAGTTTTCTCAGGCAACTCCGGACACAGATATAATTCGGTCAAAATGTGTTAGGGCAATATCCACCCGAGGCCAGCTTGGCAGGATAGTCAAAGACACAGTTGTTGTTGCTGAACACTCTGCAGATGATGAAAG…
>Beiji nairovirus
TTGTGAGGGTAGACTACCAAGGTGATGAGATGTATCAGGTGTTAGAGCCTGAGCAAGGAGCCATGGCCTCATTCCCTGGATCTCTCATGGCTTCAACTGTAAGACAAACAGCACCAGCCCTGAGCAGGGAGTTGGAAAGGGACTCAGGTGTTGAACATGAGATCACTGATCAGTGGCTCCTAAAAAGTGTCTCCACTCATGATAGGCACACCACCTTCCCCAGACCACAGTCCAATGAAGAAAAAACCACCGGCAAGAAGAGAACAAAAAAGACAGACACAGCCCACAGCAAGAAAGGAAGAAAGGTTTCAGCAGCTGATATGGGCTTTCACAGTCTGAGCCACAGCCTTGCCAGCTCGGAAGACCTCACTGGACCAACAGGCAAGGCAAGTGCTACAA…
>Beiji nairovirus
ATCTGCAATAATGGCCACCATAAGCTGGCGAGATTCCTGGTGTAAATTTCCAGGTCTTCAAGGCCAACTGTGCTGTCATCTAGCATGAGCAATCCCAGCACTTGCTGTGCACTTAGGCCAACTGGTCCAGGGGGTTCAAGATTGTACCTGGTCCAGGCTATGGTGGCTGTTTGTTCGGTCAATGTACAACCACCACGTACATCCCTTTGAAAGCTAACCAATACATCCCTGAGCTTACTAGATGCCATTCCTGAGCCTGAGTGGTAATGGCCACACTATACCAGGTCCAAGTGTTATATAGTGGTGCTCAGTTCGATTTAGACGGAGGTGTTCTGGCAGGGTCTTTTCGAAGTCGGCTCTGTCAGGACAAAATTTGTGGTTTCAAGGACCACAATGAGC…
>Beiji nairovirus
TCTTCCCTTTGTGTTTTTGATGAACAGCTCGTCATGCAATAGAGAGTTCATAATCTTGGAAACTGATGCTGATGGAATTTCAATCTCTTTGTTTAGATCTTTTAACATAACCAACATTATAAAGTGTTTCCAATCTGGGTGTTTGATTAGAAGTTGTTGATACATTAAACTAAAGTAAGAGCAACAGTGAATGGGCCCCCATTTTGTATTGTCACCTGCTACAGAAAGAACCTTGTAAAAATTAATTTTGGGTTCCTCACTGCTTAATGCTGATGAAGCCAACTTTGAAGTGGTCCCATGCCTTTCATTTGACAGCCAGAACTCACTATGGGC
>Beiji nairovirus
GCCTTGTTTGACCTGGACTTTAATGAAGTAGTACCTCCCTTCTTTATGAATAGGTGTGTTGCAACTATAGGGCAAGCAATGCCATATGTACTTTTGGTGCTGTTGATTCAGTCAATACAGAACTACAAGTGCCTAGATGCATTAAGCTGCCCAGGCACGTTAAACTATGATAAAATCCGTGAAGGGATTGACCTTCTACTTGATAACTGTCATGATGCAATCATAGAATGTTATGAAGGTGATTATGCTACAGCTTTAGCAGTCTTTAAATCATGCTGGCTAACAAAGAAACTACACAATGAACAGTCTCCTGCAGA
>Beiji nairovirus
TTGGTGACTCAGAGGTGGGGACACCAGAAGCTAGGCTAAGGGACATACTCAACAACACACTAAAAAACTATAAGGGGTCTACTGACTGGGTTGCAATTCAAGCAATAATAGACTTCTTAAATATGGATAATTCTATGGTTGTAAATGAGAGTTTAGAGCTAAGAGGCAACTTAAATTGGAAGGTGGTGTCAACTAGCCTATCAGTCATTGAACCCCGTAATTACTTTAGTCAACTGGTTAGTTCCCTTGTTGGACTAGCATCTTATAGATGTGCACCCCTTTTATGCCGACTAGTTTTGGCAGA
>Beiji nairovirus_Lcontig
CCTTGTTTGACCTGGACTTTAATGAAGTAGTACCTCCCTTCTTTATGAATAGGTGTGTTGCAACTATAGGGCAAGCAATGCCATATGTACTTTTGGTGCTGTTGATTCAGTCAATACAGAACTACAAGTGCCTAGATGCATTAAGCTGCCCAGGCACGTTAAACTATGATAAAATCCGTGAAGGGATTGACCTTCTACTTGATAACTGTCATGATGCAATCATAGAATGTTATGAAGGTGATTATGCTACAGCTTTAGCAGTCTTTAAATCATGCTGGCTAACAAAGAAACTACACAATGAACAGTCTCCTGCAGAAAGATTAGAACGCGTAATAGCATCCTTCACTGTGGGAATGGGCTGTGTATTGGTACCAGCCATGCTACTGAACTCACTTAACT…
>Gakugsa tick virus
GCCTTGTTTGACCTGGACTTTAATGAAGTAGTACCTCCCTTCTTTATGAATAGGTGTGTTGCAACTATAGGGCAAGCAATGCCATATGTACTTTTGGTGCTGTTGATTCAGTCAATACAGAACTACAAGTGCCTAGATGCATTAAGCTGCCCAGGCACGTTAAACTATGATAAAATCCGTGAAGGGATTGACCTTCTACTTGATAACTGTCATGATGCAATCATAGAATGTTATGAAGGTGATTATGCTACAGCTTTAGCAGTCTTTAAATCATGCTGGCTAACAAAGAAACTACACAATGAACAGTCTCCTGCAGA
>Nuomin virus
TTTCTCAAGGCATGTTACAAGGTCAGTTCTGTATAGTGTAACTTTTGGACTCTTAACTGTCCTTAGGAAGCGTCTGCATAAGTCAGCATAGTCATTATCGATCTCGATGGCCTTCAGTATCACAGTTTCAACAGTGTCATATGAGAGATGATATCTCTTAAGACTAATTTCCAGAAACTCAGGTAGTCGCACAGTGTGGACAATCACTTCTTCTTCCTCGCCACTTTCATTAGCAACAGTCTCGGACTCCTCAGCCACCACAAAGCCGTGCAGCAGGTCCTTTGTATCGTCCGGGAATAAGAATAAGTCAGCGGTCAGCCGATCAACGTGATGTCCCTGGAATCCCTCTTCGAAGACATGGTCATCCAAAACAATCCCCACACACAGCATTGCAACAAC…
>Nuomin virus
GGTCATCGGAGGGCGTGGGCGTAAAGTGCTCTCCAACCTCGTACATTGTAGTGTATGAGGGCGATGCTGCGGTATACAAGAACCGTGAGGGACACCGCACCCTCATTGTAAACACGACATCACAAGTGATGGCAGTGGGTCTCCGGGATGAGACCACGCTGTGCCATCAAGAAGCGACCGAGACGGACCATCCACGTCTCTTCCTCATCCGACCCCTTCGTCCTGGAGGACCCAGGTTTTATTTTCAGAGATCGATCATGGACCCAAAGGAGGTCGACTTGTTTCTCTACACCAACTCTAAGTTGGTGTACGTCGAACAACATCTTGCCCGTGAGCTCACATCTGTGTACCTCCATTTCCAGCGTCAACTGTGTGACGTGAACCACCGGCTCTTGACAC…
>Nuomin virus
TTCGGTCTCTCAGCTATCGCTTTCTCTTTCGGTTTAGTGTTTCCTGGTTCAAGAGTACTAGATAGCTGTAGTTTAGAAGTTCTGTGTATCTGACCCACACGAGGAAGAAGCATCACACACCATGGCTGATGCTAACGCAAATGCGGCTGCCGGTGCTGCACCCCCACAACCGGTACGGGCCCCCCTGCCACCCGGGTTCTGGAACCCCCGCGACACGCCGTTCCAAAGAAGGTTGGCATTTGGCGGGACAAGCGCCATAGATCAAATCACAGGTGTGCACTGTGAAATACTGGACGGATGCAGTGAGACGTCTCTGTATGCAAGAATTGCAATCATGGCCCGAGGGGAGGCCTACTTGAAGACGATGACAAACATCCCCAA
>Nuomin virus
TCTGGTTTAAAAAACAACACATGGGGTGAGATTCAAGTGATAATCGACATGAGTGATGAGCATTCCTTCCGACGTGTACGTCAACCCGCTCGACGTCGATTTGAGCTGGATGCTGATGATGAAGACACGCCGTCGCCATCGTACGGATGGCCAACAGTGAGACCAGCTCAACCTGATGAGGGGAGGTCTGCGAATGTGATCAGAGATGAAGCCATCACCAGAAGACTTTCCGCTATGGAGGCACGACTCACCTCCATTGAAGAACATCTGAGAGCGATGGCTTCAGCCCAACAATCTCTACAGCGACTGTTTGAGTCAATCCTTGTGACGAGTAGTCCTGGGAACCCGATCGTCATTACACGAAAACC
>Nuomin virus
TTGGCAACCTAGCTCGTCCCGCAGATGGATCCGATCTGGTGGGACATTACCGCACCATCTTAGATTTCCTCTTGCAGCATCCCACATCTCGGCTGTCAACGATCGGGACCGTCATGTACGCGACTCTCTACATCTCCCTCGCAAAACAAGGAAATGTGTCAAGTCAGAAGCTCGATCGACTGAATGACGACCTCAAGAACACCCTCGGGTTCGAGCTGGATCTGGACGGAGATACCATCACGTACACTTACCAACAAATCGGAAAACGGATCCCGCATGAGCTTCTTGCTTCGATGTTCGAAGAGATGGTTGGTCAC
>Nuomin virus
GCTGGAATCCGTCTCGGCCCGAGGCGAGAAGCTGGGACACGTGATCAAGGTGGAAGACTCCTACGCATCTGAATGCTACTTCGCATACAGCAAAGATGCATTCGTCCGTGATGTGGAACAACCGCAAACGTTCAGGAAGATACAGAAGTGCTACGGGGCAAACAATGCCTTCACGACAGTGCCGGATGACTATGTGGCGAGTGCTTTCAGCAACGCCCATAGTGCATCAAAGACGTCCCCGTCACCGGTTCCCTGCTACGCTGTGGGTGTGTTCTGGTCATGTGATCTGCTCGTCAGACATGCAGTTTATGCAACAC
>Nuomin virus
TGAATTATGCTTCGTGCTCGATCTTGTGTCGACTTGCACCCGAAGCCTCTTGCCTCAATTTTATGCTCCTTCTCTTTGGGAACAATTTTAATGATCAAGTAGTTAGCTACTTGATTCCACTCACCTGCTGTGTAGGCCTTCATGTACGGCATGTGTGATGTTTCAGTCTCCGGCCAGAGCAAGTAAAAGAGCAGCAGTCGTGTGCGTCTCCAGTCAGTTTGGAAGTCGGGGTCCTGATCAATGTACTTCTTCAGAGCTTCTGATCGCAACAGTGACACTGTTCGGTCTTTCACATACGGCAG
>Fangzheng tombus-like virus
TTGGAGCGTTGGGTCTACACTAGGGAGTGGTGTGCTAAGGGCGCGAACTCGTGGGACCGGGCCGCCCGCTATATTAGGGCTTTGGCCAGGTTTTCCGACCCAGTAGCTATCGAGGTAGATTATAGCAAGTTTGATGCACATATCTCGAGTCATCTGCTCAGGTTGGAACATAGCTATTATATGCAAGTCTATGGCCACGATGAGGTCCTCGCAACCTTACTCTCCTGGCAAATCCGCAACCGGGGGGTCACTCCTAGTGGCCTCCGGTACAGTACAGTAGGGAAGCGGATGTCAGGAGATCTTAACACGGGACTGGGAAATACCATCATCAATTTTGCAATCCTTTCGGATGTAACAAGGGACTGTACCTCTTGGATGCTCATTGATGGTGATGACAGC…
>Fangzheng tombus-like virus
GTGTGTATCTGGGGCTACGATACTGGATCCCCCGAGGAGCTTTACCACACACCTCTTCAACAGCATACTTGTCCTGCTTGATGAACATCTTAACACGTGCGTCATGAGCCTCAACTGGTCTTTCCGCCAGAGACTCAGCGGCCAACCTCATCTTCTTCCTCTTGAGACCCCGGTAGTGATCAGCTGCCTGCTCAACCCCCATCGGATAGATGAGGGGAGTCTGTGAGGCTAAACGCCTCAGGTGACCATAACACCTGGACATAGCGGAAGGGTCACACCTAACCGGATACTCAGTCAAATGCCGCTCATACAATGAGACCAGCTCATTGGTCCGGCAATTGTGGTGTGTGGACACCTCCCACACGCCCTCCAATGGAGGCAACGGGAAGAACC
>Peribunyaviridae sp.
AGTTGTCTTTTGGGGCCCATTTGGTCATGTCAAAGTTGTGGTGTATGCAATGCACCTCCAGCAATTCTTCCGGTGACTTCTTTCCTTCTTGTAGTTCTTTGGCCTGAGACTCAAGTGCACTTCGGCACCATGATATCTCTCCTCTTGCTTGCCTGTGCATGTCAATGATCTTAAGATCACCAGGCAGTGAGATCTTTTCAGCACTTATCTTGCTGCATGCCTGCTTGTAGAAGTGCTCTAGAAGATACAAGCAACTCTTGGTCCCCAGATCTAGAACGAATATTTCTCTGTCTTTTTGAGTTCTCTGCCCTTTAGGTCGTACACCGAAAAA
F5
>Totivirus sp.
GTCCGCGTAATTTGTGACCATCTCTGGTATCATGTCATCGTCATACTGCAGCTTGAGTGCCTTGCAGACTTGCCTGACGTAGTCTCGAGCCCCGGGGTAAACTAAGTTAAATTCTTTACGTAGCGTGTCCACATCTCTATGAGACTCGGGGATGTTGTGAGACCTAAGCTTGTACTCACCTATATCTGCCTCCTGGTTCCAGCCGCCTTGGAGTGGATGGTAAGTTCTGAAAGCCTCTACCACAGTGCCTTCTAATCGAAACTCACGCTGCAGGAACTCATTCTGAGCACTGAGCACTGTCATCATCAGACCT
F6
>Beiji nairovirus
AGCTTTTTCACTGGAGTGCCATCTTTGCCTGCCTCACTGGTTAAGTGTCTCATAGCCTTTTCAAAAAAAGTTGCGTTCATGAGCCATGCCTGCTCCCTTAGAGGCGGGGCCCTCCTCAGTCCTTCATACAAGAACCTACTCACCCATGCATCTTTCCCTGCTCTTGTTGTTTGCTTGTCGATCTCCTCGAGATACAAGTCTAGATCAGGAAGCCCATCGAAATATGATGGGGAGTAGGTTCGGTCATTCACATCCGGGTAAGTGGCATTAAACCACCTGTCAAGATCATCCTTCGTTGCAAAA
F7
>Beiji nairovirus
CAAAGGACATAACTAGACTTCTGCAGGAAAGTCCCTGCCAGCTGATCTCATTCCAAAAACTAGTCACACCAGGGAGGAGTGTTTGTGAAGTATCTCTGAGAACACAGCCCAGCTACAAGAGTCCTGCAGGGTCCCCAAACGAGACTTATGCTGAAGACACAGAAGAGCTAATCTGTGTAGTTGAGCAAGAACTGCATGACATAAGATCAAATGCTGTGGTTCTAGTAGAGCAAAGGGAGAGGAAACTCCAAGAGGGCCAAGTAAGCACGTGGATCAATAGTCACGAGATCCCGTTGACGTCACTGATATTTTGGCTGTGTTTTCTTTTGTTGGTTGGTCTCCTGCTTCTGTTGGGTTTCAAGCCTAACCACATTCCCAGTTGCCCAAACTGCTGCGAAA…
>Chuviridae sp.
CAAGACGACAACTATCAGCAGAATCGCGGAGCATATCCTCGGGGAATCATTGCGCGAGGCTCACCTGGATGAGGTAACGGTGTTCCAAGACCATGACCCGGAACTGTCTACGGATGATGCCTGCCGCGCATTGGTCCAAGAACTTTGTGAGTCAACATACCACAGTGAGGCCCGAGTGCAAGAACGCTACGGAACGGCGCCGATGGGACAAGCTGGGCAACAAATCCTCAGTTGCCTATCGGTACCAACAGGGAGCAAAATCATCGGACAGACTGAGTTGGCCAGGATCCCTAGCTCAATCCTTTTTGAGGGACTCGCCCAGTGTGTATTAAATGCCATCAACGACCTGGACCCTCGCATTACTCCTAAGAACATCGGGACACGCCTCGGCACGATCCC…
>Chuviridae sp.
GGCGGTTTAGGTGATGGTGATCCTCCCGAGGGCTTCGGTGATGGAGTCCATCTTCGCTTGTTCTTCTGGGGTCGCCGGTGCCTCTGCATCGGTAGGAAGGAGTCGCGCACGGTACTCGTCACACAGTGCTCTGACTACATCGATGGACTTGCACGTGGTCCCGAAACCCCGGAGGTTCCTCAAGGTGGATTCGCCACCGAACTCCATGAGAACATGACGGGCAACCCATGAGACGTTGCGGTACTTAGTACCAGCGAACGTGGTCATATTATGCTCGAAGGCATAATACATGTTCCCGCCAATGTTCTCAAGTGCCATCTCGAAGACGGCGAACTCAGACAAGAACAGACGCCTGAC
>Chuviridae sp.
CCGCCGGTTGTTCTTGTCGGAGTTCGTCATCTTCGAGCAGGCCCTCGAGAACATAGGCAACATGTACTATGCCTTTGAGAACAACATGACCCCGTTCGCGGGCACAAAGTACAAGAACGTCACCTGGGTGGCCCGCCACGTACTGATGGAGTTCGGGGGTGAGTCAACTCTCAGAAACCTCCGAGGGTTCTCCACCACTTGCAAGAGCATCGACGTGGTGAGGGCCCTATGTGAAGAGTACCGCGCCCGACTCCTCCCGACTGACGCCGAAGCTCCGGCCACAGCAGCCGAGACTACCTGGATGGACAACACCACCAGAGCCCTGGCGGCCATCACTCTCAC
>Yichun mivirus
GTCTGTCTCATCAAGGAAGAGTCGCATTACCAGAATGCCTCCTACTGCTGATCTTGTCAAAAAGACGTAGGTAGTGTTCAGGAGAAGGTCTAACCTCTCGGCACCTCGAGAAGATGGTGGCTCGGCGTCCATTGTGACTATGTGGTAGAACCGTTCGTATGAGAGAAGTCGGTGTACGGTCGCTTCATGTGCCAGGTTGTCCATGGACTGATGTATGTCCCTGACGTAGATAGTGTTACGGTTGCGTCTGCTTGCTTCTCGCGCGTCGTGGGGGTAGACCTCCGCCTGATAGTCTCGACGTAGTGTGTTGAAGTAAATCCATGAGTCCTTGGTGCAAGAGCTGATCGCTTCAGCGAAGCCCCCAAAACCATCAGCTAGGACAGCGTAGTCACCTTTGTC…
>Taiga tick nigecruvirus
GCCAGATGGTGGGGATTTCTATACTCCCACCCGAGTTCTTGAGCGACCGCCAGCTGTTGTGGGGCTTCGTGCAGAAGCGGGGTAGGATTGAGAGCATACCATCGGCCTGCTAGTTTGTACAATGTCGGGGTGAGCGGGTTACAGTCTACTTCAGTCCCGAACTGAGTCAGAATCCTCGTTTTCGGACTTACGAACTTTGAGCTGTTTCGGTAGGAGACTGGGAGCTCGTGGAAGCATCTGTCGCATTTTCGAATGGACACCTCAACAGGTGCGCACTGGAGTAAATGGACGACCTCTCCTCGTGTGATCGCAGTGTATCCTGA
F8
>Triatoma virus
AAAAGTAATTAGGTATTTTTAAAACATACTCCAGCGCCATCTCATCAGAAGATGTTCCGGCAAAAGGTGTTTTCAAAATAACCTCATTTCCATATTTAAGACTCAAAGGAAGTCCTTGATCTACACCATCAGCATTATTAAAATATTGAGAGGGTCGTTGAACAACAATAGTTGGCGGGATTGTAGTTAAAGGTTTGGAAAAACCTAAAGCTGACAATAACCCAGTCAAACCATTGCCAATTCCAACCAGAGGATCGGCATACTTTCCAATAGAAGGGAAAAACCCCTTGACAGCATCTGCAACTCCTCCAACAACACCCGTAACGGTGTTTGTTAAACCACTTATAGGACCTAACTGTTCTTTACCTGCTTGAGCTACAATAGCAGAAGTAGGAAAGC…
>Triatoma virus
GACAAACTACCTGTTTGGACGCTAACTCCTAGATCGGGTTTTCCCACTCTGTTGACTTCTATTGGTGCTATGTACGCATTTTATAGGGGGGGAATAAGGCTGAAGATTGTTCCCGGTGTTGCCGATCAACCTAAACCTCTGGTAGAAGTGGCTTTGTTTACTATGCAGGATCAAGGCTATATCATTAAAGCTAATGATTATAGCACTGATTTCTGCTCGTCGAATATATATGAAAATTTTGTTACTAAAGGAATAGCAGAGGTACAAACTCCTTATTATTCAAGGGTTAATACCTCTGTTGTTTCTGCTCCTGTCTTTTATAACGCAGGTAATATTTCTCCACTAATGCCGAATGTTATGTATAAG
F9
>African swine fever virus
TTCGGTGCTTTGGGCGTTCAATAATAACATCTGTAAAACAGACTCGCGAAGCTTGTCCATTTCGGTGTGGTCGCGCTGGTCCTTGTAGGTAATATCTACGTTGAACATTTGCTTTACAATCTGCGGGATTCCGTTGTCCATGAGGTCGTCGAAGCTTTTAATGTTGTACCCTATCAGCCCTGTGGAGTTCACCGCGGCGGAGATAAAGCTCAGCATGTCAGCCTCCGTAAGCTCCTCATTGTTCACCGTTTCAATGGAACTGTACTTTACTTGCGGCTGCAAGATTTCCATTGTTATAAAGTACTACAATAATATTCAGTTATTCTTTAAAATAAATCTTTATTTATAATATAACAATGCCCTTTTCAAGGGGTATCACAAAGTTTATTACTGCAACGG…
>African swine fever virus
AAGGGGTTTCTATTCATTTTTATGTGACCATAGTATATGGATTTTGGACCTTACCGCTCTTATGCCCACCGCAACCTCCTCGAAGTCCACAGGCAAAAACGAATGCTTTGAACCTTTTACGTCCAATTTATACACACGCAGAACATTAAGCGGAGAATTTATTGTTTTAAATAAGTATTTAATGAATGACTTGAAAGAAATTAACCTGTGGACGGAGTCCATCAGCTGCAGCTGCTGAACGCGGGAGGAAGCATTCAGCGCATTTTAGACATACCAGCCGCAATAAAACCTCTAGAGAGATGAACCTCAAAATTTTGACAAAGCACGCGGCCGCGCGAAACCCTTTCGTGTCTCAAAGCATGTCCCTA
F10
>Alongshan virus
AACTGACTGCACGTTGGTCACCTGCAAAGCACAATTTGTTGTGGGCAAAAGCCAGTGTGCCAATGATGTGGTCAACTTAATTTTTGTAAGATCCTTAAGATGTTTAGGAACATGCCACAAGAGATGATGGAGGCTTTCACAATCTGTCATGTCACTGGACCCCCGCCCTCCAATCGTCACAGCCAGGCTCACCGCCACCAACGGCAGCATCACGTCCAGAAAAAAAGCCATATCCAATGGCACAGATCTCCCCTCAAGGTACTTTCTCAACACCGCCGGGAGGGCAAATTCCTTCGACGTAGGGAACAAGTCCCTAGCCTCGTCAAGGATGATGTCATAGCCCTCTCCCATAAGTGCCGCCTTCCTTCCCAGTCTTACCAAGTAGTCCCTGCTTGTCTC…
F11
>Midway virus
CACAATATAGCAGAAAAGATCTTCCCGTATGTGAAGAGTCAATCTATGACCATGACCGAAGAAGAACTACGTCGTACCGTGTTGAAAATGGCCTCGTCTCTACAAGCTTATTCCGGACACGACATAATGTTTATCTCCGTAGACCTCTCGCAATGGTGTACCACCTGGAGGCATGAATCAGCTGGTCCTCTTCTCAAAGTCCTCAATACCATCTTTGGTCTCAACGGTGTCTTCTATCTGACCCACCTTTCTTCACAAGTCTCGGGAGTTTTAGTACAAGATCGCCATTGGCCTCCACCTCAGAAAGCCAACGGGGACCCAGAAGACAGTATGACATATATCGAGAACTTCTTGGCATGGTTGGAAGGGCTCCGGCAAAAAGGGTGGACATTGGCGACT…
F12
>Toure nyavirus
CTTCCTGCTGCGTACAGTGAGGAGATGACAGTGTTAAAGGTGGGGATTTGCGAATTTGGCGCTGATAGGAACTTTGACGCTAACTTGACACCTCTTGAAACAGGACACCCACCCAGGTGGTACTCCCTTGAGTATTCGAAAAGGGACGTCGAAATCCATGATTCTTTGGGTTTTAAGACTAGACCTGCCTGTGCCATGTTGTGTTCCAGGAGTGAGAGAAACCCTTCTGCCCAGTGTTGCACAGACATCTGCATGGCTTCCAGTTGTTTCAGGGATGGATGTCTAAGGCAGATCACTTGATTGTCTCCTTGGCCCAGTAGAGTGGCTTGCGTGTTATATTCAATGGCTGTCATCTCAATGATCATGAGAGTCGCCAATGTCCACCCTTTTTGCCGGAGC…
