# Supplementary material for: Exploring the potential of tick transcriptomes for virus screening: A data reuse approach for tick-borne virus surveillance
Source: PLoS Negl Trop Dis. 2025 Mar 6;19(3):e0012907. doi: 10.1371/journal.pntd.0012907 (PMC11922208; doi:10.1371/journal.pntd.0012907)
Supplement: S1 Table — (XLSX) [file pntd.0012907.s003.xlsx]

## Sheet: S1_Table
S1 Table: List of SRAs processed for virus contig generation
Run	BioProject	BioSample
SRR1598812	PRJNA263101	SAMN03096797
SRR1598845	PRJNA263101	SAMN03096798
SRR1598940	PRJNA263101	SAMN03096799
SRR1764995	PRJNA238791	SAMN02645998
SRR1764997	PRJNA238792	SAMN02645999
SRR1765017	PRJNA238790	SAMN02645997
SRR1765088	PRJNA238789	SAMN02645996
SRR1765089	PRJNA238800	SAMN02646007
SRR1765096	PRJNA238770	SAMN02645977
SRR1765148	PRJNA238770	SAMN02645977
SRR1765224	PRJNA238801	SAMN02646008
SRR1765247	PRJNA238771	SAMN02645978
SRR1765260	PRJNA238791	SAMN02645998
SRR1755788	PRJNA238771	SAMN02645978
SRR1755810	PRJNA238770	SAMN02645977
SRR1755886	PRJNA238770	SAMN02645977
SRR1756051	PRJNA238771	SAMN02645978
SRR1756052	PRJNA238790	SAMN02645997
SRR1756083	PRJNA238803	SAMN02646010
SRR1756090	PRJNA238791	SAMN02645998
SRR1756115	PRJNA238792	SAMN02645999
SRR1756250	PRJNA238771	SAMN02645978
SRR1756258	PRJNA238770	SAMN02645977
SRR1756275	PRJNA238773	SAMN02645980
SRR1756312	PRJNA238770	SAMN02645977
SRR1756365	PRJNA238770	SAMN02645977
SRR1756419	PRJNA238772	SAMN02645979
SRR1756426	PRJNA238772	SAMN02645979
SRR1756485	PRJNA238772	SAMN02645979
SRR1604864	PRJNA263101	SAMN03096800
SRR1522091	PRJNA255770	SAMN02928617
SRR1522109	PRJNA255770	SAMN02928617
SRR1522120	PRJNA255770	SAMN02928618
SRR1187010	PRJNA232001	SAMN02463642
SRR3120106	PRJNA309641	SAMN04437238
SRR1189650	PRJNA239331	SAMN02688663
SRR1189651	PRJNA239331	SAMN02688664
SRR1189652	PRJNA239331	SAMN02688665
SRR3126275	PRJNA309641	SAMN04444435
SRR5438376	PRJNA381085	SAMN06670056
SRR3157671	PRJNA311286	SAMN04482051
SRR3157672	PRJNA311286	SAMN04482051
SRR521835	PRJNA170743	SAMN01090371
SRR521951	PRJNA170743	SAMN01090382
SRR2057872	PRJNA286260	SAMN03766459
SRR2057873	PRJNA286260	SAMN03766460
SRR5839696	PRJNA395009	SAMN07368529
SRR5839697	PRJNA395009	SAMN07368528
SRR5839698	PRJNA395009	SAMN07368527
SRR5839699	PRJNA395009	SAMN07368526
SRR5839700	PRJNA395009	SAMN07368525
SRR5839701	PRJNA395009	SAMN07368524
SRR5839702	PRJNA395009	SAMN07368523
SRR5839703	PRJNA395009	SAMN07368522
SRR5839704	PRJNA395009	SAMN07368531
SRR5839705	PRJNA395009	SAMN07368530
SRR5839706	PRJNA395009	SAMN07368536
SRR5839707	PRJNA395009	SAMN07368533
SRR5839708	PRJNA395009	SAMN07368532
SRR5839709	PRJNA395009	SAMN07368535
SRR5839710	PRJNA395009	SAMN07368534
SRR2568018	PRJNA297811	SAMN04146727
SRR1027479	PRJNA226980	SAMN02389786
SRR1027481	PRJNA226980	SAMN02389787
SRR1027483	PRJNA226980	SAMN02389788
SRR1027751	PRJNA226980	SAMN02389768
SRR1027752	PRJNA226980	SAMN02389772
SRR1027761	PRJNA226980	SAMN02389772
SRR1027762	PRJNA226980	SAMN02389769
SRR1027763	PRJNA226980	SAMN02389770
SRR1027764	PRJNA226980	SAMN02389773
SRR1027765	PRJNA226980	SAMN02389774
SRR1027766	PRJNA226980	SAMN02389775
SRR1027767	PRJNA226980	SAMN02389776
SRR1027768	PRJNA226980	SAMN02389777
SRR1027769	PRJNA226980	SAMN02389778
SRR1027770	PRJNA226980	SAMN02389779
SRR959015	PRJNA217443	SAMN02338764
SRR6012550	PRJNA401392	SAMN07606500
SRR6012551	PRJNA401392	SAMN07606500
SRR6012552	PRJNA401392	SAMN07606500
SRR6012553	PRJNA401392	SAMN07606500
SRR5313934	PRJNA377416	SAMN06461763
SRR1732011	PRJNA270484	SAMN03266512
SRR1732013	PRJNA270484	SAMN03266511
