# Supplementary material for: Exploring the potential of tick transcriptomes for virus screening: A data reuse approach for tick-borne virus surveillance
Source: PLoS Negl Trop Dis. 2025 Mar 6;19(3):e0012907. doi: 10.1371/journal.pntd.0012907 (PMC11922208; doi:10.1371/journal.pntd.0012907)
Supplement: S2 Table — Longer contigs produced by reference mapping are indicated as Lcontig. Contigs with insertion/deletions (InDel) were marked. (XSLX) [file pntd.0012907.s004.xlsx]

## Sheet: S2_Table
S2 Table: Sample information, virus contigs and top BLAST hits. Longer contigs produced by reference mapping are indicated as Lcontig. Contigs with indertion/deletions (InDel) were marked.
Sample Info				Virus Assembly						BLAST
Code	SRA	Origin	Type	Total Contig #	Family	Species	Strain	Contig #	Size (bp)	Accession	Coverage	Similarity
												Nucleotide	Protein	Region
C1	SRR1756275	AAE1 cells	Cell culture transcriptome	1	Parvoviridae	Brevihamaparvovirus dipteran	Culex pipiens pallens densovirus	1	815	EF579756	1	0.9853	non-coding
C2	SRR1756083	DAE100 cells	Cell culture transcriptome	2	Parvoviridae	Brevihamaparvovirus dipteran	Culex pipiens pallens densovirus	1	303	EF579756	1	0.9967	1	NS2
					Parvoviridae	Brevihamaparvovirus dipteran	Anopheles gambiae densonucleosis virus	1	740	NC011317	1	0.9959	0.9872	Capsid
C3	SRR1764995	DAE100 cells	Cell culture transcriptome	1	Parvoviridae	Brevihamaparvovirus dipteran	Anopheles gambiae densonucleosis virus	1	480	NC011317	0.99	0.9875	0.9811	Capsid
C4	SRR1765088	DAE100 cells	Cell culture transcriptome	1	Parvoviridae	Brevihamaparvovirus dipteran	Anopheles gambiae densonucleosis virus	1	403	NC011317	1	0.9851	0.9851	Capsid
C5	SRR1765224	DAE100 cells	Cell culture transcriptome	2	Parvoviridae	Brevihamaparvovirus dipteran	Culex pipiens pallens densovirus	2	625	EF579756	1	0.9888	0.9737	VP
									577	EF579758	1	0.9965	0.9941	VP
								Lcontig	1187	EF579756	1	0.9916	0.9831	VP
C6	SRR1756051	DVE1 cells	Cell culture transcriptome	1	Parvoviridae	Brevihamaparvovirus dipteran	Culex pipiens pallens densovirus	1	312	EF579771	1	0.9968	0.9903	VP
C7	SRR1756258	DVE1 cells	Cell culture transcriptome	1	Parvoviridae	Brevihamaparvovirus dipteran	Culex pipiens pallens densovirus	1	345	MH188046	1	0.9912	non-coding
C8	SRR1756419	DVE1 cells	Cell culture transcriptome	2	Parvoviridae	Brevihamaparvovirus dipteran	Culex pipiens pallens densovirus	1	610	FJ805445	1	0.9967	non-coding
					Parvoviridae	Brevihamaparvovirus dipteran	Anopheles gambiae densonucleosis virus	1	699	NC011317	0.97	0.9883	0.9726	Capsid
C9	SRR1756426	DVE1 cells	Cell culture transcriptome	1	Parvoviridae	Brevihamaparvovirus dipteran	Culex pipiens pallens densovirus	1	417	EF579771	0.92	0.9871	0.9764	VP
C10	SRR1756485	DVE1 cells	Cell culture transcriptome	2	Parvoviridae	Brevihamaparvovirus dipteran	Culex pipiens pallens densovirus	1	423	EF579771	1	0.9953	non-coding
					Parvoviridae	Brevihamaparvovirus dipteran	Anopheles gambiae densonucleosis virus	1	826	NC011317	1	0.9915	0.9805	Capsid
C11	SRR1765247	DVE1 cells	Cell culture transcriptome	1	Parvoviridae	Brevihamaparvovirus dipteran	Anopheles gambiae densonucleosis virus	1	384	NC011317	1	0.9922	0.9908	Capsid
C12	SRR1189650	ISE6 cells	Cell culture transcriptome	5	Peribunyaviridae	-	Ixodes scapularis bunyavirus	2	9128	LC775046	100	0.9995	0.9987	L
									4371	LC094425	0.99	0.9933	0.9859	GPs
					Iflaviridae	-	Ixodes scapularis iflavirus	1	10438	LC094426	0.89	0.9924	0.9913	Polyprotein
					Unclassified		Ixodes scapularis associated virus 1	1	2619	LC094964	100	0.9912	0.983	Hypothetical protein
					Unclassified		Ixodes scapularis associated virus 3	1	1011	LC094965	100	0.9941	0.994	Hypothetical protein
C13	SRR1189651	ISE6 cells	Cell culture transcriptome	5	Peribunyaviridae	-	Ixodes scapularis bunyavirus	2	9122	LC094424	100	0.9982	0.998	L
									4355	LC094425	0.98	0.993	0.9852	GPs
					Iflaviridae	-	Ixodes scapularis iflavirus	1	9412	LC094426	0.98	0.9923	0.991	Polyprotein
					Unclassified	-	Ixodes scapularis associated virus 1	1	2638	LC094964	100	0.9913	0.9831	Hypothetical protein
					Unclassified	-	Ixodes scapularis associated virus 3	1	1309	LC094965	100	0.987	0.9918	Hypothetical protein
C14	SRR1189652	ISE6 cells	Cell culture transcriptome	6	Peribunyaviridae	-	Ixodes scapularis bunyavirus	2	9144	LC775046	0.99	0.9993	0.9987	L
									4380	LC094425	0.94	0.9928	0.9852	GPs
					Iflaviridae	-	Ixodes scapularis iflavirus	1	9966	LC094426	0.92	0.9922	0.9913	Polyprotein
					Unclassified		Ixodes scapularis associated virus 1	1	2626	LC094964	100	0.9912	0.983	Hypothetical protein
					Unclassified	-	Ixodes scapularis associated virus 3	1	1270	LC094965	100	0.9882	0.9944	Hypothetical protein
L1	SRR5839696	Ixodes ricinus	Whole body transcriptome	1	Nairoviridae	Norwavirus beijiense	Beiji nairovirus	1	750	LC795510	0.97	0.7548	non-coding
L2	SRR5839698	Ixodes ricinus	Whole body transcriptome	1	Nairoviridae	Norwavirus beijiense	Beiji nairovirus	1	1503	MW315112	0.99	0.7586	0.8548	Nucleoprotein
L3	SRR5839701	Ixodes ricinus	Whole body transcriptome	1	Nairoviridae	Norwavirus beijiense	Beiji nairovirus	1	2254	ON408103	0.88	0.7605	0.8185	Nucleoprotein
L4	SRR5839702	Ixodes ricinus	Whole body transcriptome	1	Nairoviridae	Norwavirus beijiense	Beiji nairovirus	1	937	MW315112	0.99	0.7698	0.8557	Nucleoprotein
L5	SRR5839703	Ixodes ricinus	Whole body transcriptome	2	Nairoviridae	Norwavirus beijiense	Beiji nairovirus	2	1501	OR148728	0.87	0.7538	0.77	Nucleoprotein
									581	OR148734	0.82	0.8027	0.8922	Nucleoprotein
								Lcontig	1385	ON408113	1	0.7873	0.8894	Nucleoprotein
L6	SRR5839704	Ixodes ricinus	Whole body transcriptome	3	Phenuiviridae	Ixovirus ixodis	Blacklegged tick phlebovirus 3	1	388	NC055432	0.97	0.7302	0.7788	Polymerase		s
					Phenuiviridae	-	Phenuiviridae sp.	1	797	ON812169	0.82	0.7323	0.7489	Polymerase
					Chuviridae	Nigecruvirus ixodes	Blacklegged tick chuvirus 2	1	483	NC076200	0.65	0.7342	INDELS	Glycoprotein
L7	SRR5839708	Ixodes ricinus	Whole body transcriptome	2	Phenuiviridae	-	Phenuiviridae sp.	1	501	ON812304	0.99	0.714	0.7	Polymerase
					Chuviridae	Nigecruvirus ixodes	Blacklegged tick chuvirus 2	1	381	NC076200	0.72	0.7509	INDELS	Glycoprotein
L8	SRR5839710	Ixodes ricinus	Whole body transcriptome	1	Chuviridae	-	Lesnoe mivirus	1	728	PP473641	0.96	0.7412	0.809	ORF3
L9	SRR5438376	Rhipicephalus zambeziensis	Salivary gland transcriptome	8	Sedoreoviridae	African horse sickness virus	African horse sickness virus 3	4	932	KP939502	1	0.9796	0.9871	VP3
									337	NC006018	1	1	1	Segment 6
									365	EU433405	1	0.9863	0.9863	Segment 10
									338	KP009722	1	0.9941	0.9911	Segment 2
					Asfarviridae	African swine fever virus	African swine fever virus	3	389	NC044952	1	0.9974	0.9922	C475L
									369	NC044952	0.99	0.9864	0.9756	B318L
									337	NC044952	1	1	1	C717R
					Closteroviridae	Citrus tristeza virus	Citrus tristeza virus	1	334	OR122728	1	0.9701	0.9545	p33
F1	SRR1522091	Rhipicephalus annulatus	Salivary gland transcriptome	7	Chuviridae	Mivirus boleense	Bole tick virus 3	2	673	MG764517	100	0.6766	0.75	Glycoprotein
									315	MH688555	0.96	0.7246	0.6885	Nucleoprotein
					Chuviridae	Mivirus wuhanense	Wuhan tick virus 2	1	474	OM264150	0.99	0.7785	0.876	gp4
					Chuviridae	Wuhan mivirus	Wuhan mivirus	1	4134	OP628598	0.99	0.7939	0.9004	Glycoprotein+Nucleoprotein
					Flaviviridae	-	Flaviviridae sp.	2	434	ON811741	1	0.9309	0.9792	Polyprotein
									424	ON811741	1	0.9127	0.9504	Polyprotein
					Phenuiviridae	-	Rhipicephalus associated phlebovirus 1	1	1785	MH814975	0.99	0.8951	0.891	Nucleoprotein
F2	SRR1522109	Rhipicephalus annulatus	Salivary gland transcriptome	15	Flaviviridae	-	Flaviviridae sp.	4	562	MW722054	1	0.8843	0.9412	Polyprotein
									347	ON811741	0.99	0.9244	0.9565	Polyprotein
									388	ON811741	1	0.9072	0.9845	Polyprotein
									754	ON811741	1	0.9284	0.9801	Polyprotein
					Chuviridae	Mivirus wuhanense	Wuhan tick virus 2	3	823	MW721949	0.99	0.8321	0.9526	Polymerase
									673	MW721952	0.99	0.8015	0.8705	Polymerase
									319	MW721953	0.99	0.8391	0.9036	Polymerase
					Chuviridae	Mivirus boleense	Bole tick virus 3	2	928	OP432050	0.89	0.6944	0.777	Glycoprotein
									773	MH688550	0.92	0.7143	0.752	Glycoprotein
					Chuviridae	Wuhan mivirus	Wuhan mivirus	4	2464	OP628590	0.99	0.8035	0.9019	Glycoprotein
									2156	OP628563	0.96	0.7885	0.8723	Nucleocapsid
									380	MN095546	0.99	0.8386	0.9603	Polymerase
									327	MN095546	1	0.8502	0.9352	Polymerase
					Phenuiviridae	Uukuvirus lihanense	Lihan tick virus	2	827	PP444824	0.97	0.9197	0.9527	Nucleoprotein
									822	PP444822	0.99	0.8817	0.8566	Nucleoprotein
F3	SRR1522120	Rhipicephalus annulatus	Salivary gland transcriptome	13	Flaviviridae	-	Flaviviridae sp.	2	936	ON811742	0.6	0.7524	0.7063	Polyprotein
									552	ON811742	0.96	0.8462	0.8909	Polyprotein
					Phenuiviridae	Uukuvirus lihanense	Lihan tick virus	2	1195	PP444824	1	0.9072	0.9025	Nucleocapsid
									358	PP444822	0.98	0.9096	0.8624	Nucleocapsid
								L contig	1541	PP444822	1	0.9066	0.8952	Nucleocapsid
					Chuviridae	Mivirus wuhanense	Wuhan tick virus 2	2	589	OP628582	0.98	0.8454	0.9072	Polymerase
									463	OM264150	0.84	0.8087	0.8475	gp4
					Chuviridae	Mivirus boleense	Bole tick virus 3	3	866	OP628532	0.79	0.7198	0.738	Nucleoprotein
									766	OP628496	0.72	0.7083	0.7692	Glycoprotein
									736	OP432050	0.94	0.7217	0.8082	Glycoprotein
					Chuviridae	Wuhan mivirus	Wuhan mivirus	4	2249	OP628558	0.93	0.8324	0.9179	Glycoprotein
									1650	OP628563	1	0.7881	0.8589	Nucleoprotein
									437	MZ244266	1	0.8352	0.9118	Polymerase
									319	MN095546	1	0.8276	0.9434	Polymerase
F4	SRR1598812	Ixodes persulcatus	Whole body transcriptome	26	Nairoviridae	Norwavirus beijiense	Beiji nairovirus	16	2793	OR148694	0.94	0.9867	0.9982	Nucleoprotein
									1448	ON408104	0.99	0.9889	0.9855	Polymerase
									1213	ON408096	1	0.9959	1	Polymerase
									1156	ON408104	1	0.9931	0.9844	Polymerase
									983	ON408104	0.99	0.9949	0.9969	Polymerase
									939	ON408104	1	0.9968	1	Polymerase
									793	ON408104	1	0.9975	1	Polymerase
									744	ON408104	1	0.9946	0.996	Polymerase
									698	ON408098	1	0.9957	0.9957	Polymerase
									648	ON408104	1	0.9969	1	Polymerase
									486	ON408104	1	0.9979	1	Polymerase
									417	ON408102	1	0.9952	0.9928	Polymerase
									401	ON408098	1	0.9925	0.9756	Polymerase
									333	ON408104	1	1	1	Polymerase
									317	ON811927	0.99	1	1	Polymerase
									304	ON408104	1	0.9967	1	Polymerase
								L contig	1521	ON408098	1	0.9961	1	Polymerase
					Nairoviridae	Norwavirus beijiense	Gakugsa tick virus	1	317	ON811927	0.99	1	1	Polymerase
					Chuviridae	-	Nuomin virus	7	439	ON408176	1	0.9886	1	Polymerase
									433	ON408176	1	1	1	Glycoprotein
									381	ON408176	1	1	1	Nucleoprotein
									368	ON408176	1	0.9946	0.9906	VP4
									317	ON408176	1	1	1	Nucleoprotein
									317	ON408176	1	0.9937	1	Polymerase
									302	ON408176	1	1	1	Polymerase
					Tombusviridae	-	Fangzheng tombus-like virus	2	749	ON408192	1	0.9546	0.9759	Polymerase
									393	ON408192	1	0.9542	0.9885	Polymerase
					Peribunyaviridae	-	Peribunyaviridae sp.	1	331	ON812139	0.99	0.997	0.9818	Polymerase
F5	SRR1598845	Ixodes persulcatus	Whole body transcriptome	1	Totiviridae	-	Totivirus sp.	1	313	MT949668	0.96	0.7748	0.8544	Polymerase
F6	SRR1598940	Ixodes persulcatus	Whole body transcriptome	1	Nairoviridae	Norwavirus beijiense	Beiji nairovirus	1	303	OR148734	0.99	0.9967	1	Nucleoprotein
F7	SRR1604864	Ixodes persulcatus	Whole body transcriptome	6	Nairoviridae	Norwavirus beijiense	Beiji nairovirus	1	2533	LC795510	1	0.9708	0.9855	Nucleoprotein
					Chuviridae	-	Chuviridae sp.	3	467	OP628529	1	0.9914	1	Polymerase
									357	OP628529	1	0.9944	1	Hypothetical protein
									342	OP628498	0.97	0.7604	0.8158	Hypothetical protein
					Chuviridae	-	Yichun mivirus	1	695	OR148876	1	0.9885	0.9957	Polymerase
					Chuviridae	-	Taiga tick nigecruvirus	1	323	OP863301	1	0.9938	1	Glycoprotein
F8	SRR1732011	Ornithodoros rostratus	Salivary gland transcriptome	2	Dicistroviridae	Triatovirus triatomae	Triatoma virus	2	447	KC618414	1	0.9978	1	Capsid
									366	KC618412	1	0.9891	1	Capsid
F9	SRR5313934	Ornithodoros moubata	Midgut transcriptome	2	Asfarviridae	African swine fever virus	African swine fever virus	2	508	ON409980	1	0.8156	0.8156	EP1242L
									368	NC044945	0.86	0.8223	0.9103	F788R
F10	SRR6012550	Ornithodoros erraticus	Midgut transcriptome	1	Flaviviridae	-	Alongshan virus	1	482	MN648777	0.63	0.8469	0.8317	VP3
F11	SRR6012551	Ornithodoros erraticus	Midgut transcriptome	1	Nyamiviridae	-	Midway virus	1	2408	NC012702	0.83	0.6611	InDels	Polymerase
F12	SRR6012552	Ornithodoros erraticus	Midgut transcriptome	1	Nyamiviridae	-	Toure nyavirus	1	1227	OL774864	0.62	0.7037	InDels	Polymerase
